# Supplementary material for: 17β-Hy­droxy-17α-methyl­androsta-1,4-dien-3-one
Source: Acta Crystallogr Sect E Struct Rep Online. 2012 Dec 8;69(Pt 1):o60. doi: 10.1107/S1600536812049860 (PMC3588272; doi:10.1107/S1600536812049860)
Supplement: Supplementary file 1 [file e-69-00o60-sup1.cif]

##############################################################################
#                                                                            #
# This CIF contains the data in a paper accepted for publication in          #
# Acta Crystallographica Section E. It conforms to the requirements of       #
# Notes for Authors for Acta Crystallographica Section E, and has been       #
# peer reviewed under the auspices of the IUCr Commission on Journals.       #
#                                                                            #
# Full details of the Crystallographic Information File format               #
# are given in the paper "The Crystallographic Information File (CIF):       #
# a New Standard Archive File for Crystallography" by S. R. Hall, F. H.      #
# Allen and I. D. Brown [Acta Cryst. (1991), A47, 655-685].                  #
#                                                                            #
# The current version of the core CIF dictionary is obtainable from          #
# ftp://ftp.iucr.org/pub/cif_core.dic.                                       #
#                                                                            #
# Software is freely available for graphical display of the structure(s)     #
# in this CIF. For information consult the CIF software page                 #
# http://www.iucr.org/resources/cif/software.                                #
#                                                                            #
# This file may be used for bona fide research purposes within the           #
# scientific community so long as proper attribution is given to the journal # 
# article from which it was obtained.                                        #
#                                                                            #
##############################################################################
data_I
_audit_creation_method     SHELXL-97
_chemical_name_systematic
;
17\b-Hydroxy-17\a-methylandrosta-1,4-dien-3-one
;
_chemical_name_common     'methandrostenolone'
_chemical_formula_moiety     'C20 H28 O2'
_chemical_formula_sum     'C20 H28 O2'
_chemical_formula_iupac     'C20 H28 O2'
_chemical_formula_weight     300.42
_chemical_melting_point     ?
_symmetry_cell_setting     monoclinic
_symmetry_space_group_name_H-M     'C 2'
_space_group_name_Hall     'C 2y'
loop_
    _symmetry_equiv_pos_as_xyz
    'x, y, z'
    '-x, y, -z'
    'x+1/2, y+1/2, z'
    '-x+1/2, y+1/2, -z'
_cell_length_a     28.317(2)
_cell_length_b     9.4539(5)
_cell_length_c     13.7684(10)
_cell_angle_alpha     90.00
_cell_angle_beta     111.017(9)
_cell_angle_gamma     90.00
_cell_volume     3440.7(4)
_cell_formula_units_Z     8
_cell_measurement_reflns_used     1944
_cell_measurement_theta_min     2.9308
_cell_measurement_theta_max     29.1532
_cell_measurement_temperature     297.5
_exptl_crystal_description     Parallelepiped
_exptl_crystal_colour     Colourless
_exptl_crystal_size_max     0.50
_exptl_crystal_size_mid     0.40
_exptl_crystal_size_min     0.20
_exptl_crystal_density_diffrn     1.160
_exptl_crystal_density_meas     ?
_exptl_crystal_density_method     'not measured'
_exptl_crystal_F_000     1312
_exptl_absorpt_coefficient_mu     0.073
_exptl_absorpt_correction_type     multi-scan
_exptl_absorpt_process_details     '(CrysAlis171; Oxford Diffraction, 2010)'
_exptl_absorpt_correction_T_min     0.98471
_exptl_absorpt_correction_T_max     1.00000
_diffrn_ambient_temperature     297.5
_diffrn_radiation_type     'Mo K\a'
_diffrn_radiation_wavelength     0.7107
_diffrn_radiation_source     'Enhance (Mo) X-ray Source'
_diffrn_radiation_monochromator     'graphite'
_diffrn_measurement_device_type     'Oxford Diffraction Xcalibur Sapphire3'
_diffrn_measurement_method     '\w scans'
_diffrn_detector_area_resol_mean     16.1048
_diffrn_reflns_number     7321
_diffrn_reflns_av_R_equivalents     0.0341
_diffrn_reflns_theta_min     2.94
_diffrn_reflns_theta_max     25.35
_diffrn_reflns_theta_full     25.34
_diffrn_measured_fraction_theta_max     0.998
_diffrn_measured_fraction_theta_full     0.998
_diffrn_reflns_limit_h_min     -34
_diffrn_reflns_limit_h_max     21
_diffrn_reflns_limit_k_min     -8
_diffrn_reflns_limit_k_max     11
_diffrn_reflns_limit_l_min     -16
_diffrn_reflns_limit_l_max     18
_reflns_number_total     4697
_reflns_number_gt     2893
_reflns_threshold_expression     I>2\s(I)
_refine_ls_structure_factor_coef     Fsqd
_refine_ls_matrix_type     full
_refine_ls_R_factor_all     0.1191
_refine_ls_R_factor_gt     0.0716
_refine_ls_wR_factor_gt     0.1649
_refine_ls_wR_factor_ref     0.1994
_refine_ls_goodness_of_fit_ref     1.027
_refine_ls_restrained_S_all     1.027
_refine_ls_number_reflns     4697
_refine_ls_number_parameters     404
_refine_ls_number_restraints     1
_refine_ls_hydrogen_treatment     constr
_refine_ls_weighting_scheme     calc
_refine_ls_weighting_details
         'calc w=1/[\s^2^(Fo^2^)+(0.0874P)^2^+2.2675P] where P=(Fo^2^+2Fc^2^)/3'
_atom_sites_solution_hydrogens     geom
_atom_sites_solution_primary     direct
_atom_sites_solution_secondary     difmap
_refine_ls_shift/su_max     0.000
_refine_ls_shift/su_mean     0.000
_refine_diff_density_max     0.646
_refine_diff_density_min     -0.264
_refine_ls_extinction_method     'SHELXL97 (Sheldrick, 2008)'
_refine_ls_extinction_coef     0.0068(9)
_refine_ls_extinction_expression
                                  'Fc^*^=kFc[1+0.001xFc^2^\l^3^/sin(2\q)]^-1/4^'
_refine_ls_abs_structure_details     ?
_refine_ls_abs_structure_Flack     .
loop_
    _atom_type_symbol
    _atom_type_description
    _atom_type_scat_dispersion_real
    _atom_type_scat_dispersion_imag
    _atom_type_scat_source
    'C' 'C' 0.0033 0.0016
                         'International Tables Vol C Tables 4.2.6.8 and 6.1.1.4'
    'H' 'H' 0.0000 0.0000
                         'International Tables Vol C Tables 4.2.6.8 and 6.1.1.4'
    'O' 'O' 0.0106 0.0060
                         'International Tables Vol C Tables 4.2.6.8 and 6.1.1.4'
_computing_data_collection     'CrysAlis171 (Oxford Diffraction, 2010)'
_computing_cell_refinement     'CrysAlis171 (Oxford Diffraction, 2010)'
_computing_data_reduction     'CrysAlis171 (Oxford Diffraction, 2010)'
_computing_structure_solution     'SHELXS97 (Sheldrick, 2008)'
_computing_structure_refinement     'SHELXL97 (Sheldrick, 2008)'
_computing_molecular_graphics     'ORTEX (McArdle, 1995)'
_computing_publication_material     'CIFTAB (Sheldrick, 2008)'
loop_
    _atom_site_type_symbol
    _atom_site_label
    _atom_site_fract_x
    _atom_site_fract_y
    _atom_site_fract_z
    _atom_site_U_iso_or_equiv
    _atom_site_adp_type
    _atom_site_calc_flag
    _atom_site_refinement_flags
    _atom_site_occupancy
    _atom_site_symmetry_multiplicity
    _atom_site_disorder_assembly
    _atom_site_disorder_group
    O O1 0.7034(2) 1.0649(8) -0.1279(3) 0.147(3) Uani d . 1 1 . .
    O O2 0.91191(19) 0.6512(8) 0.5818(3) 0.138(2) Uani d . 1 1 . .
    H H2O2 0.9258 0.5758 0.6046 0.180 Uiso calc R 1 1 . .
    C C1 0.7739(2) 1.1398(7) 0.1374(5) 0.0760(17) Uani d . 1 1 . .
    H H1 0.8022 1.1918 0.1767 0.099 Uiso calc R 1 1 . .
    C C2 0.7592(3) 1.1452(7) 0.0348(6) 0.088(2) Uani d . 1 1 . .
    H H2A 0.7769 1.2022 0.0046 0.115 Uiso calc R 1 1 . .
    C C3 0.7155(3) 1.0635(9) -0.0328(5) 0.091(2) Uani d . 1 1 . .
    C C4 0.6873(2) 0.9890(7) 0.0178(4) 0.0770(18) Uani d . 1 1 . .
    H H4 0.6583 0.9413 -0.0231 0.100 Uiso calc R 1 1 . .
    C C5 0.70045(18) 0.9839(6) 0.1216(4) 0.0621(14) Uani d . 1 1 . .
    C C6 0.6729(2) 0.8922(8) 0.1723(5) 0.090(2) Uani d . 1 1 . .
    H H6A 0.6440 0.8490 0.1194 0.117 Uiso calc R 1 1 . .
    H H6B 0.6606 0.9495 0.2167 0.117 Uiso calc R 1 1 . .
    C C7 0.7077(2) 0.7781(8) 0.2364(4) 0.0793(18) Uani d . 1 1 . .
    H H7A 0.7147 0.7114 0.1898 0.103 Uiso calc R 1 1 . .
    H H7B 0.6904 0.7272 0.2751 0.103 Uiso calc R 1 1 . .
    C C8 0.75730(19) 0.8347(6) 0.3120(4) 0.0619(15) Uani d . 1 1 . .
    H H8 0.7501 0.8896 0.3655 0.081 Uiso calc R 1 1 . .
    C C9 0.7937(2) 0.7179(7) 0.3653(4) 0.0685(15) Uani d . 1 1 . .
    H H9 0.8012 0.6680 0.3100 0.089 Uiso calc R 1 1 . .
    C C10 0.7765(3) 0.6027(8) 0.4256(5) 0.101(2) Uani d . 1 1 . .
    H H10A 0.7585 0.6440 0.4667 0.132 Uiso calc R 1 1 . .
    H H10B 0.7550 0.5330 0.3786 0.132 Uiso calc R 1 1 . .
    C C11 0.8267(3) 0.5370(9) 0.4953(5) 0.116(3) Uani d . 1 1 . .
    H H11A 0.8290 0.4401 0.4744 0.151 Uiso calc R 1 1 . .
    H H11B 0.8288 0.5369 0.5671 0.151 Uiso calc R 1 1 . .
    C C12 0.8709(3) 0.6272(9) 0.4841(5) 0.101(3) Uani d . 1 1 . .
    C C13 0.8448(2) 0.7699(8) 0.4417(4) 0.0765(18) Uani d . 1 1 . .
    C C14 0.8693(2) 0.8604(8) 0.3831(4) 0.0811(19) Uani d . 1 1 . .
    H H14A 0.8769 0.8029 0.3322 0.105 Uiso calc R 1 1 . .
    H H14B 0.9010 0.8981 0.4312 0.105 Uiso calc R 1 1 . .
    C C15 0.8344(2) 0.9834(7) 0.3275(4) 0.0780(18) Uani d . 1 1 . .
    H H15A 0.8303 1.0470 0.3792 0.101 Uiso calc R 1 1 . .
    H H15B 0.8502 1.0361 0.2868 0.101 Uiso calc R 1 1 . .
    C C16 0.78270(17) 0.9333(6) 0.2564(4) 0.0521(13) Uani d . 1 1 . .
    H H16 0.7892 0.8740 0.2041 0.068 Uiso calc R 1 1 . .
    C C17 0.74705(19) 1.0534(6) 0.1933(4) 0.0609(14) Uani d . 1 1 . .
    C C18 0.7340(2) 1.1561(8) 0.2678(5) 0.093(2) Uani d . 1 1 . .
    H H18A 0.7112 1.2276 0.2279 0.121 Uiso calc R 1 1 . .
    H H18B 0.7645 1.1998 0.3136 0.121 Uiso calc R 1 1 . .
    H H18C 0.7183 1.1044 0.3081 0.121 Uiso calc R 1 1 . .
    C C19 0.8392(3) 0.8526(9) 0.5324(4) 0.098(2) Uani d . 1 1 . .
    H H19A 0.8719 0.8843 0.5778 0.128 Uiso calc R 1 1 . .
    H H19B 0.8246 0.7926 0.5704 0.128 Uiso calc R 1 1 . .
    H H19C 0.8176 0.9329 0.5060 0.128 Uiso calc R 1 1 . .
    C C20 0.8936(3) 0.5518(9) 0.4139(5) 0.120(3) Uani d . 1 1 . .
    H H20A 0.9214 0.6062 0.4095 0.156 Uiso calc R 1 1 . .
    H H20B 0.8683 0.5415 0.3457 0.156 Uiso calc R 1 1 . .
    H H20C 0.9055 0.4601 0.4421 0.156 Uiso calc R 1 1 . .
    O O4 0.47262(19) 0.9195(5) 0.6785(4) 0.1069(16) Uani d . 1 1 . .
    H H4O4 0.4754 0.9614 0.7324 0.139 Uiso calc R 1 1 . .
    O O3 0.5497(3) 0.0511(7) 1.1560(6) 0.172(3) Uani d . 1 1 . .
    C C21 0.6004(2) 0.3797(9) 1.1075(5) 0.093(2) Uani d . 1 1 . .
    H H21 0.6120 0.4643 1.1423 0.121 Uiso calc R 1 1 . .
    C C22 0.5869(3) 0.2739(10) 1.1603(5) 0.097(2) Uani d . 1 1 . .
    H H22 0.5911 0.2871 1.2299 0.126 Uiso calc R 1 1 . .
    C C23 0.5658(3) 0.1402(9) 1.1088(7) 0.116(3) Uani d . 1 1 . .
    C C24 0.5673(3) 0.1263(8) 1.0132(6) 0.105(3) Uani d . 1 1 . .
    H H24 0.5577 0.0385 0.9819 0.137 Uiso calc R 1 1 . .
    C C25 0.5807(2) 0.2215(6) 0.9574(5) 0.0689(16) Uani d . 1 1 . .
    C C26 0.5755(3) 0.1940(7) 0.8476(5) 0.0845(18) Uani d . 1 1 . .
    H H26A 0.5643 0.0975 0.8289 0.110 Uiso calc R 1 1 . .
    H H26B 0.6081 0.2057 0.8401 0.110 Uiso calc R 1 1 . .
    C C27 0.5373(2) 0.2967(6) 0.7756(4) 0.0678(15) Uani d . 1 1 . .
    H H27A 0.5039 0.2745 0.7756 0.088 Uiso calc R 1 1 . .
    H H27B 0.5367 0.2843 0.7052 0.088 Uiso calc R 1 1 . .
    C C28 0.54964(18) 0.4516(5) 0.8080(3) 0.0475(12) Uani d . 1 1 . .
    H H28 0.5808 0.4785 0.7971 0.062 Uiso calc R 1 1 . .
    C C29 0.50704(18) 0.5476(5) 0.7438(3) 0.0482(11) Uani d . 1 1 . .
    H H29 0.4773 0.5200 0.7601 0.063 Uiso calc R 1 1 . .
    C C30 0.4902(2) 0.5470(7) 0.6264(4) 0.0693(15) Uani d . 1 1 . .
    H H30A 0.4680 0.4676 0.5971 0.090 Uiso calc R 1 1 . .
    H H30B 0.5191 0.5415 0.6045 0.090 Uiso calc R 1 1 . .
    C C31 0.4621(2) 0.6876(7) 0.5924(4) 0.0781(18) Uani d . 1 1 . .
    H H31A 0.4267 0.6705 0.5520 0.101 Uiso calc R 1 1 . .
    H H31B 0.4767 0.7410 0.5499 0.101 Uiso calc R 1 1 . .
    C C32 0.4675(2) 0.7705(6) 0.6926(4) 0.0695(15) Uani d . 1 1 . .
    C C33 0.51633(19) 0.7034(5) 0.7731(4) 0.0562(13) Uani d . 1 1 . .
    C C34 0.5242(3) 0.7212(6) 0.8868(4) 0.0762(17) Uani d . 1 1 . .
    H H34A 0.4933 0.6968 0.8980 0.099 Uiso calc R 1 1 . .
    H H34B 0.5319 0.8194 0.9065 0.099 Uiso calc R 1 1 . .
    C C35 0.5670(2) 0.6281(6) 0.9545(4) 0.0728(16) Uani d . 1 1 . .
    H H35A 0.5705 0.6393 1.0268 0.095 Uiso calc R 1 1 . .
    H H35B 0.5985 0.6576 0.9476 0.095 Uiso calc R 1 1 . .
    C C36 0.55717(19) 0.4725(5) 0.9237(4) 0.0517(12) Uani d . 1 1 . .
    H H36 0.5249 0.4481 0.9307 0.067 Uiso calc R 1 1 . .
    C C37 0.59779(19) 0.3678(7) 0.9965(4) 0.0630(15) Uani d . 1 1 . .
    C C38 0.6512(2) 0.3981(7) 0.9955(5) 0.0871(19) Uani d . 1 1 . .
    H H38A 0.6607 0.4935 1.0178 0.113 Uiso calc R 1 1 . .
    H H38B 0.6512 0.3857 0.9263 0.113 Uiso calc R 1 1 . .
    H H38C 0.6750 0.3338 1.0418 0.113 Uiso calc R 1 1 . .
    C C39 0.5624(2) 0.7593(7) 0.7519(5) 0.0883(19) Uani d . 1 1 . .
    H H39A 0.5671 0.8576 0.7701 0.115 Uiso calc R 1 1 . .
    H H39B 0.5570 0.7481 0.6794 0.115 Uiso calc R 1 1 . .
    H H39C 0.5919 0.7071 0.7928 0.115 Uiso calc R 1 1 . .
    C C40 0.4201(2) 0.7533(8) 0.7211(5) 0.094(2) Uani d . 1 1 . .
    H H40A 0.4236 0.8097 0.7813 0.122 Uiso calc R 1 1 . .
    H H40B 0.4163 0.6557 0.7361 0.122 Uiso calc R 1 1 . .
    H H40C 0.3909 0.7837 0.6639 0.122 Uiso calc R 1 1 . .
loop_
    _atom_site_aniso_label
    _atom_site_aniso_U_11
    _atom_site_aniso_U_22
    _atom_site_aniso_U_33
    _atom_site_aniso_U_12
    _atom_site_aniso_U_13
    _atom_site_aniso_U_23
    O1 0.161(5) 0.225(7) 0.065(3) 0.046(5) 0.054(3) 0.040(4)
    O2 0.128(4) 0.197(6) 0.066(3) 0.054(4) 0.007(3) 0.033(4)
    C1 0.073(4) 0.074(4) 0.086(4) 0.007(3) 0.035(3) 0.022(4)
    C2 0.089(4) 0.086(5) 0.104(5) 0.026(4) 0.052(4) 0.046(4)
    C3 0.104(5) 0.117(6) 0.066(4) 0.044(5) 0.047(4) 0.035(4)
    C4 0.058(3) 0.106(5) 0.059(3) 0.016(3) 0.011(3) 0.004(4)
    C5 0.049(3) 0.082(4) 0.056(3) 0.012(3) 0.020(3) 0.008(3)
    C6 0.058(3) 0.134(6) 0.083(4) -0.003(4) 0.030(3) 0.013(5)
    C7 0.060(3) 0.110(5) 0.072(4) -0.008(4) 0.028(3) 0.017(4)
    C8 0.056(3) 0.089(4) 0.045(3) 0.007(3) 0.024(3) 0.006(3)
    C9 0.074(4) 0.088(4) 0.052(3) 0.015(3) 0.034(3) 0.014(3)
    C10 0.114(5) 0.103(5) 0.097(5) 0.008(5) 0.050(4) 0.035(5)
    C11 0.168(8) 0.113(6) 0.088(5) 0.049(6) 0.069(6) 0.039(5)
    C12 0.116(5) 0.133(7) 0.055(4) 0.057(5) 0.032(4) 0.029(4)
    C13 0.077(4) 0.113(5) 0.039(3) 0.029(4) 0.020(3) 0.009(3)
    C14 0.053(3) 0.124(6) 0.060(3) 0.006(4) 0.011(3) 0.011(4)
    C15 0.062(3) 0.100(5) 0.068(4) 0.002(3) 0.019(3) 0.014(4)
    C16 0.043(2) 0.068(3) 0.046(3) 0.005(2) 0.018(2) 0.007(3)
    C17 0.057(3) 0.074(4) 0.057(3) 0.010(3) 0.027(3) 0.009(3)
    C18 0.095(4) 0.096(5) 0.090(4) 0.027(4) 0.036(4) -0.001(4)
    C19 0.109(5) 0.123(6) 0.061(4) 0.027(5) 0.027(4) -0.003(4)
    C20 0.141(6) 0.145(7) 0.080(4) 0.064(6) 0.048(5) 0.020(5)
    O4 0.157(4) 0.062(3) 0.095(3) 0.024(3) 0.037(3) 0.025(3)
    O3 0.244(7) 0.123(5) 0.217(7) 0.044(5) 0.166(6) 0.085(5)
    C21 0.087(4) 0.109(6) 0.085(4) 0.040(4) 0.033(4) 0.008(5)
    C22 0.098(5) 0.144(7) 0.058(4) 0.040(5) 0.040(4) 0.036(5)
    C23 0.156(7) 0.089(6) 0.141(7) 0.056(6) 0.100(7) 0.053(6)
    C24 0.132(6) 0.077(5) 0.146(7) 0.040(5) 0.096(6) 0.049(5)
    C25 0.077(4) 0.051(3) 0.096(4) 0.017(3) 0.052(4) 0.024(3)
    C26 0.114(5) 0.047(3) 0.100(5) 0.007(4) 0.049(4) 0.003(4)
    C27 0.087(4) 0.057(4) 0.069(4) 0.005(3) 0.040(3) -0.008(3)
    C28 0.058(3) 0.044(3) 0.049(3) 0.002(2) 0.029(2) -0.002(2)
    C29 0.061(3) 0.045(3) 0.043(2) 0.001(3) 0.023(2) -0.002(2)
    C30 0.078(4) 0.084(4) 0.044(3) 0.013(3) 0.020(3) 0.003(3)
    C31 0.090(4) 0.104(5) 0.040(3) 0.033(4) 0.024(3) 0.013(3)
    C32 0.092(4) 0.056(3) 0.061(3) 0.021(3) 0.028(3) 0.015(3)
    C33 0.070(3) 0.049(3) 0.053(3) 0.008(3) 0.025(3) 0.010(3)
    C34 0.112(5) 0.044(3) 0.066(4) 0.017(3) 0.024(4) -0.007(3)
    C35 0.089(4) 0.067(4) 0.055(3) 0.007(4) 0.017(3) -0.012(3)
    C36 0.060(3) 0.052(3) 0.047(3) 0.007(2) 0.024(2) -0.004(2)
    C37 0.060(3) 0.081(4) 0.054(3) 0.021(3) 0.027(3) 0.013(3)
    C38 0.080(4) 0.086(5) 0.101(5) 0.011(4) 0.039(4) 0.007(4)
    C39 0.100(5) 0.058(4) 0.107(5) -0.014(4) 0.037(4) 0.015(4)
    C40 0.095(4) 0.111(5) 0.085(4) 0.047(4) 0.042(4) 0.014(4)
_geom_special_details
;
All e.s.d.'s (except the e.s.d. in the dihedral angle between two l.s. planes)
are estimated using the full covariance matrix. The cell e.s.d.'s are taken
into account individually in the estimation of e.s.d.'s in distances, angles
and torsion angles; correlations between e.s.d.'s in cell parameters are only
used when they are defined by crystal symmetry. An approximate (isotropic)
treatment of cell e.s.d.'s is used for estimating e.s.d.'s involving l.s.
planes.
;
loop_
    _geom_bond_atom_site_label_1
    _geom_bond_atom_site_label_2
    _geom_bond_site_symmetry_2
    _geom_bond_distance
    _geom_bond_publ_flag
    O1 C3 . 1.228(7) ?
    O2 C12 . 1.445(8) ?
    O2 H2O2 . 0.8200 ?
    C1 C2 . 1.322(9) ?
    C1 C17 . 1.504(7) ?
    C1 H1 . 0.9300 ?
    C2 C3 . 1.472(9) ?
    C2 H2A . 0.9300 ?
    C3 C4 . 1.420(9) ?
    C4 C5 . 1.343(7) ?
    C4 H4 . 0.9300 ?
    C5 C17 . 1.488(7) ?
    C5 C6 . 1.495(8) ?
    C6 C7 . 1.513(9) ?
    C6 H6A . 0.9700 ?
    C6 H6B . 0.9700 ?
    C7 C8 . 1.515(8) ?
    C7 H7A . 0.9700 ?
    C7 H7B . 0.9700 ?
    C8 C9 . 1.510(7) ?
    C8 C16 . 1.539(6) ?
    C8 H8 . 0.9800 ?
    C9 C13 . 1.532(8) ?
    C9 C10 . 1.551(8) ?
    C9 H9 . 0.9800 ?
    C10 C11 . 1.531(9) ?
    C10 H10A . 0.9700 ?
    C10 H10B . 0.9700 ?
    C11 C12 . 1.568(11) ?
    C11 H11A . 0.9700 ?
    C11 H11B . 0.9700 ?
    C12 C20 . 1.516(9) ?
    C12 C13 . 1.549(10) ?
    C13 C14 . 1.507(8) ?
    C13 C19 . 1.529(8) ?
    C14 C15 . 1.541(9) ?
    C14 H14A . 0.9700 ?
    C14 H14B . 0.9700 ?
    C15 C16 . 1.516(7) ?
    C15 H15A . 0.9700 ?
    C15 H15B . 0.9700 ?
    C16 C17 . 1.560(7) ?
    C16 H16 . 0.9800 ?
    C17 C18 . 1.550(8) ?
    C18 H18A . 0.9600 ?
    C18 H18B . 0.9600 ?
    C18 H18C . 0.9600 ?
    C19 H19A . 0.9600 ?
    C19 H19B . 0.9600 ?
    C19 H19C . 0.9600 ?
    C20 H20A . 0.9600 ?
    C20 H20B . 0.9600 ?
    C20 H20C . 0.9600 ?
    O4 C32 . 1.436(7) ?
    O4 H4O4 . 0.8200 ?
    O3 C23 . 1.246(8) ?
    C21 C22 . 1.370(10) ?
    C21 C37 . 1.507(7) ?
    C21 H21 . 0.9300 ?
    C22 C23 . 1.468(12) ?
    C22 H22 . 0.9300 ?
    C23 C24 . 1.339(10) ?
    C24 C25 . 1.325(8) ?
    C24 H24 . 0.9300 ?
    C25 C26 . 1.488(8) ?
    C25 C37 . 1.499(9) ?
    C26 C27 . 1.526(8) ?
    C26 H26A . 0.9700 ?
    C26 H26B . 0.9700 ?
    C27 C28 . 1.534(7) ?
    C27 H27A . 0.9700 ?
    C27 H27B . 0.9700 ?
    C28 C29 . 1.515(6) ?
    C28 C36 . 1.542(6) ?
    C28 H28 . 0.9800 ?
    C29 C30 . 1.513(6) ?
    C29 C33 . 1.525(7) ?
    C29 H29 . 0.9800 ?
    C30 C31 . 1.534(8) ?
    C30 H30A . 0.9700 ?
    C30 H30B . 0.9700 ?
    C31 C32 . 1.545(7) ?
    C31 H31A . 0.9700 ?
    C31 H31B . 0.9700 ?
    C32 C40 . 1.537(8) ?
    C32 C33 . 1.564(7) ?
    C33 C34 . 1.509(7) ?
    C33 C39 . 1.530(7) ?
    C34 C35 . 1.518(7) ?
    C34 H34A . 0.9700 ?
    C34 H34B . 0.9700 ?
    C35 C36 . 1.529(7) ?
    C35 H35A . 0.9700 ?
    C35 H35B . 0.9700 ?
    C36 C37 . 1.575(7) ?
    C36 H36 . 0.9800 ?
    C37 C38 . 1.545(8) ?
    C38 H38A . 0.9600 ?
    C38 H38B . 0.9600 ?
    C38 H38C . 0.9600 ?
    C39 H39A . 0.9600 ?
    C39 H39B . 0.9600 ?
    C39 H39C . 0.9600 ?
    C40 H40A . 0.9600 ?
    C40 H40B . 0.9600 ?
    C40 H40C . 0.9600 ?
loop_
    _geom_angle_atom_site_label_1
    _geom_angle_atom_site_label_2
    _geom_angle_atom_site_label_3
    _geom_angle_site_symmetry_1
    _geom_angle_site_symmetry_3
    _geom_angle
    _geom_angle_publ_flag
    C12 O2 H2O2 . . 109.5 ?
    C2 C1 C17 . . 123.0(6) ?
    C2 C1 H1 . . 118.5 ?
    C17 C1 H1 . . 118.5 ?
    C1 C2 C3 . . 121.8(6) ?
    C1 C2 H2A . . 119.1 ?
    C3 C2 H2A . . 119.1 ?
    O1 C3 C4 . . 122.5(8) ?
    O1 C3 C2 . . 121.2(7) ?
    C4 C3 C2 . . 116.2(5) ?
    C5 C4 C3 . . 123.4(6) ?
    C5 C4 H4 . . 118.3 ?
    C3 C4 H4 . . 118.3 ?
    C4 C5 C17 . . 122.1(5) ?
    C4 C5 C6 . . 121.7(6) ?
    C17 C5 C6 . . 115.7(4) ?
    C5 C6 C7 . . 110.3(4) ?
    C5 C6 H6A . . 109.6 ?
    C7 C6 H6A . . 109.6 ?
    C5 C6 H6B . . 109.6 ?
    C7 C6 H6B . . 109.6 ?
    H6A C6 H6B . . 108.1 ?
    C6 C7 C8 . . 113.5(6) ?
    C6 C7 H7A . . 108.9 ?
    C8 C7 H7A . . 108.9 ?
    C6 C7 H7B . . 108.9 ?
    C8 C7 H7B . . 108.9 ?
    H7A C7 H7B . . 107.7 ?
    C9 C8 C7 . . 112.3(5) ?
    C9 C8 C16 . . 108.9(4) ?
    C7 C8 C16 . . 110.8(4) ?
    C9 C8 H8 . . 108.2 ?
    C7 C8 H8 . . 108.2 ?
    C16 C8 H8 . . 108.2 ?
    C8 C9 C13 . . 114.3(5) ?
    C8 C9 C10 . . 118.8(4) ?
    C13 C9 C10 . . 105.0(5) ?
    C8 C9 H9 . . 105.9 ?
    C13 C9 H9 . . 105.9 ?
    C10 C9 H9 . . 105.9 ?
    C11 C10 C9 . . 102.8(5) ?
    C11 C10 H10A . . 111.2 ?
    C9 C10 H10A . . 111.2 ?
    C11 C10 H10B . . 111.2 ?
    C9 C10 H10B . . 111.2 ?
    H10A C10 H10B . . 109.1 ?
    C10 C11 C12 . . 108.2(6) ?
    C10 C11 H11A . . 110.1 ?
    C12 C11 H11A . . 110.1 ?
    C10 C11 H11B . . 110.1 ?
    C12 C11 H11B . . 110.1 ?
    H11A C11 H11B . . 108.4 ?
    O2 C12 C20 . . 106.6(6) ?
    O2 C12 C13 . . 109.3(7) ?
    C20 C12 C13 . . 115.0(5) ?
    O2 C12 C11 . . 113.4(5) ?
    C20 C12 C11 . . 110.1(7) ?
    C13 C12 C11 . . 102.7(5) ?
    C14 C13 C19 . . 110.5(6) ?
    C14 C13 C9 . . 108.5(4) ?
    C19 C13 C9 . . 112.1(5) ?
    C14 C13 C12 . . 116.5(5) ?
    C19 C13 C12 . . 108.2(5) ?
    C9 C13 C12 . . 100.7(6) ?
    C13 C14 C15 . . 110.9(4) ?
    C13 C14 H14A . . 109.5 ?
    C15 C14 H14A . . 109.5 ?
    C13 C14 H14B . . 109.5 ?
    C15 C14 H14B . . 109.5 ?
    H14A C14 H14B . . 108.0 ?
    C16 C15 C14 . . 112.6(5) ?
    C16 C15 H15A . . 109.1 ?
    C14 C15 H15A . . 109.1 ?
    C16 C15 H15B . . 109.1 ?
    C14 C15 H15B . . 109.1 ?
    H15A C15 H15B . . 107.8 ?
    C15 C16 C8 . . 112.6(4) ?
    C15 C16 C17 . . 114.5(5) ?
    C8 C16 C17 . . 113.2(4) ?
    C15 C16 H16 . . 105.2 ?
    C8 C16 H16 . . 105.2 ?
    C17 C16 H16 . . 105.2 ?
    C5 C17 C1 . . 113.0(4) ?
    C5 C17 C18 . . 110.6(4) ?
    C1 C17 C18 . . 106.4(5) ?
    C5 C17 C16 . . 106.9(4) ?
    C1 C17 C16 . . 109.6(4) ?
    C18 C17 C16 . . 110.3(4) ?
    C17 C18 H18A . . 109.5 ?
    C17 C18 H18B . . 109.5 ?
    H18A C18 H18B . . 109.5 ?
    C17 C18 H18C . . 109.5 ?
    H18A C18 H18C . . 109.5 ?
    H18B C18 H18C . . 109.5 ?
    C13 C19 H19A . . 109.5 ?
    C13 C19 H19B . . 109.5 ?
    H19A C19 H19B . . 109.5 ?
    C13 C19 H19C . . 109.5 ?
    H19A C19 H19C . . 109.5 ?
    H19B C19 H19C . . 109.5 ?
    C12 C20 H20A . . 109.5 ?
    C12 C20 H20B . . 109.5 ?
    H20A C20 H20B . . 109.5 ?
    C12 C20 H20C . . 109.5 ?
    H20A C20 H20C . . 109.5 ?
    H20B C20 H20C . . 109.5 ?
    C32 O4 H4O4 . . 109.5 ?
    C22 C21 C37 . . 124.2(7) ?
    C22 C21 H21 . . 117.9 ?
    C37 C21 H21 . . 117.9 ?
    C21 C22 C23 . . 121.1(6) ?
    C21 C22 H22 . . 119.5 ?
    C23 C22 H22 . . 119.5 ?
    O3 C23 C24 . . 126.4(10) ?
    O3 C23 C22 . . 119.5(8) ?
    C24 C23 C22 . . 114.1(7) ?
    C25 C24 C23 . . 128.4(8) ?
    C25 C24 H24 . . 115.8 ?
    C23 C24 H24 . . 115.8 ?
    C24 C25 C26 . . 121.7(6) ?
    C24 C25 C37 . . 122.8(6) ?
    C26 C25 C37 . . 115.3(5) ?
    C25 C26 C27 . . 109.8(5) ?
    C25 C26 H26A . . 109.7 ?
    C27 C26 H26A . . 109.7 ?
    C25 C26 H26B . . 109.7 ?
    C27 C26 H26B . . 109.7 ?
    H26A C26 H26B . . 108.2 ?
    C26 C27 C28 . . 112.5(5) ?
    C26 C27 H27A . . 109.1 ?
    C28 C27 H27A . . 109.1 ?
    C26 C27 H27B . . 109.1 ?
    C28 C27 H27B . . 109.1 ?
    H27A C27 H27B . . 107.8 ?
    C29 C28 C27 . . 110.5(4) ?
    C29 C28 C36 . . 108.2(3) ?
    C27 C28 C36 . . 110.9(4) ?
    C29 C28 H28 . . 109.1 ?
    C27 C28 H28 . . 109.1 ?
    C36 C28 H28 . . 109.1 ?
    C30 C29 C28 . . 120.1(4) ?
    C30 C29 C33 . . 104.1(4) ?
    C28 C29 C33 . . 113.5(4) ?
    C30 C29 H29 . . 106.1 ?
    C28 C29 H29 . . 106.1 ?
    C33 C29 H29 . . 106.1 ?
    C29 C30 C31 . . 104.7(4) ?
    C29 C30 H30A . . 110.8 ?
    C31 C30 H30A . . 110.8 ?
    C29 C30 H30B . . 110.8 ?
    C31 C30 H30B . . 110.8 ?
    H30A C30 H30B . . 108.9 ?
    C30 C31 C32 . . 107.0(4) ?
    C30 C31 H31A . . 110.3 ?
    C32 C31 H31A . . 110.3 ?
    C30 C31 H31B . . 110.3 ?
    C32 C31 H31B . . 110.3 ?
    H31A C31 H31B . . 108.6 ?
    O4 C32 C40 . . 106.2(5) ?
    O4 C32 C31 . . 111.1(5) ?
    C40 C32 C31 . . 111.0(5) ?
    O4 C32 C33 . . 112.8(5) ?
    C40 C32 C33 . . 114.0(4) ?
    C31 C32 C33 . . 101.9(4) ?
    C34 C33 C29 . . 109.3(4) ?
    C34 C33 C39 . . 110.0(5) ?
    C29 C33 C39 . . 111.2(4) ?
    C34 C33 C32 . . 117.0(4) ?
    C29 C33 C32 . . 100.3(4) ?
    C39 C33 C32 . . 108.8(4) ?
    C33 C34 C35 . . 111.1(4) ?
    C33 C34 H34A . . 109.4 ?
    C35 C34 H34A . . 109.4 ?
    C33 C34 H34B . . 109.4 ?
    C35 C34 H34B . . 109.4 ?
    H34A C34 H34B . . 108.0 ?
    C34 C35 C36 . . 111.2(4) ?
    C34 C35 H35A . . 109.4 ?
    C36 C35 H35A . . 109.4 ?
    C34 C35 H35B . . 109.4 ?
    C36 C35 H35B . . 109.4 ?
    H35A C35 H35B . . 108.0 ?
    C35 C36 C28 . . 110.8(4) ?
    C35 C36 C37 . . 114.1(4) ?
    C28 C36 C37 . . 112.1(4) ?
    C35 C36 H36 . . 106.4 ?
    C28 C36 H36 . . 106.4 ?
    C37 C36 H36 . . 106.4 ?
    C25 C37 C21 . . 109.0(5) ?
    C25 C37 C38 . . 111.0(5) ?
    C21 C37 C38 . . 107.6(5) ?
    C25 C37 C36 . . 106.5(4) ?
    C21 C37 C36 . . 111.0(4) ?
    C38 C37 C36 . . 111.8(4) ?
    C37 C38 H38A . . 109.5 ?
    C37 C38 H38B . . 109.5 ?
    H38A C38 H38B . . 109.5 ?
    C37 C38 H38C . . 109.5 ?
    H38A C38 H38C . . 109.5 ?
    H38B C38 H38C . . 109.5 ?
    C33 C39 H39A . . 109.5 ?
    C33 C39 H39B . . 109.5 ?
    H39A C39 H39B . . 109.5 ?
    C33 C39 H39C . . 109.5 ?
    H39A C39 H39C . . 109.5 ?
    H39B C39 H39C . . 109.5 ?
    C32 C40 H40A . . 109.5 ?
    C32 C40 H40B . . 109.5 ?
    H40A C40 H40B . . 109.5 ?
    C32 C40 H40C . . 109.5 ?
    H40A C40 H40C . . 109.5 ?
    H40B C40 H40C . . 109.5 ?
loop_
    _geom_torsion_atom_site_label_1
    _geom_torsion_atom_site_label_2
    _geom_torsion_atom_site_label_3
    _geom_torsion_atom_site_label_4
    _geom_torsion_site_symmetry_1
    _geom_torsion_site_symmetry_2
    _geom_torsion_site_symmetry_3
    _geom_torsion_site_symmetry_4
    _geom_torsion
    _geom_torsion_publ_flag
    C17 C1 C2 C3 . . . . -1.4(9) ?
    C1 C2 C3 O1 . . . . -177.0(7) ?
    C1 C2 C3 C4 . . . . 5.6(9) ?
    O1 C3 C4 C5 . . . . 178.6(7) ?
    C2 C3 C4 C5 . . . . -4.0(9) ?
    C3 C4 C5 C17 . . . . -1.8(9) ?
    C3 C4 C5 C6 . . . . -173.5(6) ?
    C4 C5 C6 C7 . . . . 115.1(6) ?
    C17 C5 C6 C7 . . . . -57.1(7) ?
    C5 C6 C7 C8 . . . . 51.8(7) ?
    C6 C7 C8 C9 . . . . -172.9(4) ?
    C6 C7 C8 C16 . . . . -50.8(6) ?
    C7 C8 C9 C13 . . . . 179.3(4) ?
    C16 C8 C9 C13 . . . . 56.1(5) ?
    C7 C8 C9 C10 . . . . -55.8(6) ?
    C16 C8 C9 C10 . . . . -179.0(5) ?
    C8 C9 C10 C11 . . . . -162.1(5) ?
    C13 C9 C10 C11 . . . . -32.8(6) ?
    C9 C10 C11 C12 . . . . 7.1(7) ?
    C10 C11 C12 O2 . . . . 138.2(6) ?
    C10 C11 C12 C20 . . . . -102.5(6) ?
    C10 C11 C12 C13 . . . . 20.5(7) ?
    C8 C9 C13 C14 . . . . -59.4(6) ?
    C10 C9 C13 C14 . . . . 168.6(5) ?
    C8 C9 C13 C19 . . . . 62.9(6) ?
    C10 C9 C13 C19 . . . . -69.0(7) ?
    C8 C9 C13 C12 . . . . 177.7(4) ?
    C10 C9 C13 C12 . . . . 45.8(5) ?
    O2 C12 C13 C14 . . . . 82.6(6) ?
    C20 C12 C13 C14 . . . . -37.2(9) ?
    C11 C12 C13 C14 . . . . -156.7(5) ?
    O2 C12 C13 C19 . . . . -42.6(7) ?
    C20 C12 C13 C19 . . . . -162.4(7) ?
    C11 C12 C13 C19 . . . . 78.1(6) ?
    O2 C12 C13 C9 . . . . -160.3(5) ?
    C20 C12 C13 C9 . . . . 79.9(7) ?
    C11 C12 C13 C9 . . . . -39.7(6) ?
    C19 C13 C14 C15 . . . . -67.1(6) ?
    C9 C13 C14 C15 . . . . 56.3(7) ?
    C12 C13 C14 C15 . . . . 168.9(6) ?
    C13 C14 C15 C16 . . . . -55.1(6) ?
    C14 C15 C16 C8 . . . . 52.4(6) ?
    C14 C15 C16 C17 . . . . -176.5(4) ?
    C9 C8 C16 C15 . . . . -51.5(6) ?
    C7 C8 C16 C15 . . . . -175.6(5) ?
    C9 C8 C16 C17 . . . . 176.7(4) ?
    C7 C8 C16 C17 . . . . 52.7(6) ?
    C4 C5 C17 C1 . . . . 5.8(8) ?
    C6 C5 C17 C1 . . . . 178.0(5) ?
    C4 C5 C17 C18 . . . . 125.0(6) ?
    C6 C5 C17 C18 . . . . -62.8(7) ?
    C4 C5 C17 C16 . . . . -114.9(6) ?
    C6 C5 C17 C16 . . . . 57.3(6) ?
    C2 C1 C17 C5 . . . . -4.2(8) ?
    C2 C1 C17 C18 . . . . -125.7(6) ?
    C2 C1 C17 C16 . . . . 115.0(6) ?
    C15 C16 C17 C5 . . . . 174.9(4) ?
    C8 C16 C17 C5 . . . . -54.3(5) ?
    C15 C16 C17 C1 . . . . 52.1(6) ?
    C8 C16 C17 C1 . . . . -177.1(5) ?
    C15 C16 C17 C18 . . . . -64.8(6) ?
    C8 C16 C17 C18 . . . . 66.0(6) ?
    C37 C21 C22 C23 . . . . -3.2(10) ?
    C21 C22 C23 O3 . . . . -173.6(7) ?
    C21 C22 C23 C24 . . . . 7.9(10) ?
    O3 C23 C24 C25 . . . . 174.8(7) ?
    C22 C23 C24 C25 . . . . -6.9(12) ?
    C23 C24 C25 C26 . . . . -173.8(7) ?
    C23 C24 C25 C37 . . . . 0.7(11) ?
    C24 C25 C26 C27 . . . . 115.7(6) ?
    C37 C25 C26 C27 . . . . -59.2(6) ?
    C25 C26 C27 C28 . . . . 53.1(6) ?
    C26 C27 C28 C29 . . . . -172.1(4) ?
    C26 C27 C28 C36 . . . . -52.2(6) ?
    C27 C28 C29 C30 . . . . -56.9(6) ?
    C36 C28 C29 C30 . . . . -178.5(4) ?
    C27 C28 C29 C33 . . . . 179.0(4) ?
    C36 C28 C29 C33 . . . . 57.5(5) ?
    C28 C29 C30 C31 . . . . -160.2(5) ?
    C33 C29 C30 C31 . . . . -31.8(5) ?
    C29 C30 C31 C32 . . . . 4.6(6) ?
    C30 C31 C32 O4 . . . . 143.7(5) ?
    C30 C31 C32 C40 . . . . -98.4(6) ?
    C30 C31 C32 C33 . . . . 23.4(6) ?
    C30 C29 C33 C34 . . . . 169.8(4) ?
    C28 C29 C33 C34 . . . . -57.9(5) ?
    C30 C29 C33 C39 . . . . -68.7(5) ?
    C28 C29 C33 C39 . . . . 63.6(5) ?
    C30 C29 C33 C32 . . . . 46.2(4) ?
    C28 C29 C33 C32 . . . . 178.5(4) ?
    O4 C32 C33 C34 . . . . 80.9(6) ?
    C40 C32 C33 C34 . . . . -40.3(7) ?
    C31 C32 C33 C34 . . . . -160.0(5) ?
    O4 C32 C33 C29 . . . . -161.1(4) ?
    C40 C32 C33 C29 . . . . 77.7(6) ?
    C31 C32 C33 C29 . . . . -42.0(5) ?
    O4 C32 C33 C39 . . . . -44.4(6) ?
    C40 C32 C33 C39 . . . . -165.6(5) ?
    C31 C32 C33 C39 . . . . 74.7(5) ?
    C29 C33 C34 C35 . . . . 56.0(6) ?
    C39 C33 C34 C35 . . . . -66.2(6) ?
    C32 C33 C34 C35 . . . . 169.1(5) ?
    C33 C34 C35 C36 . . . . -57.3(7) ?
    C34 C35 C36 C28 . . . . 57.2(6) ?
    C34 C35 C36 C37 . . . . -175.2(4) ?
    C29 C28 C36 C35 . . . . -56.0(5) ?
    C27 C28 C36 C35 . . . . -177.4(4) ?
    C29 C28 C36 C37 . . . . 175.3(4) ?
    C27 C28 C36 C37 . . . . 53.9(5) ?
    C24 C25 C37 C21 . . . . 4.3(7) ?
    C26 C25 C37 C21 . . . . 179.1(5) ?
    C24 C25 C37 C38 . . . . 122.6(6) ?
    C26 C25 C37 C38 . . . . -62.6(6) ?
    C24 C25 C37 C36 . . . . -115.5(6) ?
    C26 C25 C37 C36 . . . . 59.4(6) ?
    C22 C21 C37 C25 . . . . -2.8(8) ?
    C22 C21 C37 C38 . . . . -123.2(6) ?
    C22 C21 C37 C36 . . . . 114.2(6) ?
    C35 C36 C37 C25 . . . . 177.5(4) ?
    C28 C36 C37 C25 . . . . -55.5(5) ?
    C35 C36 C37 C21 . . . . 59.1(6) ?
    C28 C36 C37 C21 . . . . -174.0(5) ?
    C35 C36 C37 C38 . . . . -61.1(6) ?
    C28 C36 C37 C38 . . . . 65.9(6) ?
loop_
    _geom_hbond_atom_site_label_D
    _geom_hbond_atom_site_label_H
    _geom_hbond_atom_site_label_A
    _geom_hbond_site_symmetry_A
    _geom_hbond_distance_DH
    _geom_hbond_distance_HA
    _geom_hbond_distance_DA
    _geom_hbond_angle_DHA
    O2 H2O2 O4 3_545 0.82 2.00 2.808(7) 167.1
    O4 H4O4 O3 2_667 0.82 2.09 2.858(7) 156.1
data_global
_journal_date_recd_electronic     2012-11-06
_journal_date_accepted     2012-12-05
_journal_name_full     'Acta Crystallographica, Section E'
_journal_year     2013
_journal_volume     69
_journal_issue      1
_journal_page_first     o60
_journal_page_last     o60
_journal_paper_category     QO
_journal_paper_doi     10.1107/S1600536812049860
_journal_coeditor_code     BG2491
_publ_contact_author_name     'Patrick McArdle'
_publ_contact_author_address
;
School of Chemistry
National University of Ireland, Galway
University road, Galway
Ireland
;
_publ_contact_author_email     patrick.mcardle@nuigalway.ie
_publ_contact_author_fax     ?
_publ_contact_author_phone     ?
_publ_section_title
;
17\b-Hydroxy-17\a-methylandrosta-1,4-dien-3-one
;
loop_
    _publ_author_name
    _publ_author_footnote
    _publ_author_address
    'Karpinska, Jolanta' .
;
School of Chemistry
National University of Ireland, Galway
University Road, Galway
Ireland
;
    'Erxleben, Andrea' .
;
School of Chemistry
National University of Ireland, Galway
University Road, Galway
Ireland
;
    'McArdle, Patrick' .
;
School of Chemistry
National University of Ireland, Galway
University Road, Galway
Ireland
;
