# Supplementary material for: 17β-Hy­droxy-17α-methyl­androsta-1,4-dien-3-one
Source: Acta Crystallogr Sect E Struct Rep Online. 2012 Dec 8;69(Pt 1):o60. doi: 10.1107/S1600536812049860 (PMC3588272; doi:10.1107/S1600536812049860)
Supplement: Supplementary file 2 [file e-69-00o60-Isup3.hkl]

# 
# h,k,l, Fc-squared, Fo-squared, sigma(Fo-squared) and status flag 
# 
data_I
_shelx_title '  met_05' 
_shelx_refln_list_code          4 
_shelx_F_calc_maximum      205.91 
_exptl_crystal_F_000      1312.00 
_reflns_d_resolution_high  0.8302 
 
loop_ 
 _symmetry_equiv_pos_as_xyz 
 'x, y, z' 
 '-x, y, -z' 
 'x+1/2, y+1/2, z' 
 '-x+1/2, y+1/2, -z' 
 
_cell_length_a    28.3168 
_cell_length_b     9.4539 
_cell_length_c    13.7684 
_cell_angle_alpha  90.000 
_cell_angle_beta  111.017 
_cell_angle_gamma  90.000 
 
_shelx_F_squared_multiplier     1.000 
 
loop_ 
 _refln_index_h 
 _refln_index_k 
 _refln_index_l 
 _refln_F_squared_calc 
 _refln_F_squared_meas 
 _refln_F_squared_sigma 
 _refln_observed_status 
  25  -7   0        2.84      -28.55     28.55 o 
   2  -6   0      459.43      447.85     28.88 o 
   4  -6   0       67.53       74.07     10.89 o 
   6  -6   0      615.25      661.17     29.18 o 
   8  -6   0      828.75      856.00     31.02 o 
  10  -6   0      808.58      762.51     28.55 o 
  24  -6   0       11.04      -17.85     25.93 o 
  26  -6   0        4.79        6.45     21.42 o 
   1  -5   0     1446.09     1444.92     48.47 o 
   3  -5   0     2391.53     2315.85     56.43 o 
   5  -5   0      585.28      618.88     26.54 o 
   7  -5   0     1819.26     1927.06     44.65 o 
   9  -5   0      510.34      534.25     23.19 o 
  11  -5   0      820.98      762.20     29.96 o 
  13  -5   0       30.44       25.12      7.23 o 
  23  -5   0       39.40       45.60     20.79 o 
  25  -5   0       17.98      -12.26     21.58 o 
  27  -5   0       17.17       14.04     21.41 o 
   0  -4   0      429.42      463.61     26.06 o 
   2  -4   0     2947.42     2753.49     56.39 o 
   4  -4   0     1107.99     1279.91     34.58 o 
   6  -4   0     3949.62     4288.70     60.87 o 
   8  -4   0     3215.88     3630.28     58.74 o 
  10  -4   0      570.72      432.05     22.19 o 
  12  -4   0      154.87      162.10     15.49 o 
  14  -4   0       38.80       44.88      9.81 o 
  16  -4   0      106.42       97.75     15.14 o 
  20  -4   0      228.18      188.37     29.95 o 
  22  -4   0      125.13       77.58     23.78 o 
  24  -4   0       88.63       97.79     26.20 o 
  26  -4   0       19.72       24.11     26.69 o 
  28  -4   0       20.65       90.79     33.65 o 
   1  -3   0     7290.24     7093.99     61.82 o 
   3  -3   0     3872.35     3955.23     54.61 o 
   5  -3   0     1399.82     1493.16     32.64 o 
   7  -3   0     4756.05     4649.15     64.77 o 
   9  -3   0      680.23      691.11     27.97 o 
  11  -3   0     3192.76     3018.23     66.90 o 
  13  -3   0     1002.95     1141.89     45.21 o 
  15  -3   0      627.73      619.80     37.00 o 
  17  -3   0      125.48       88.50     15.52 o 
  19  -3   0      309.15      279.56     32.91 o 
  21  -3   0      304.63      314.57     38.19 o 
  23  -3   0       77.66      114.89     30.96 o 
  25  -3   0      135.89      154.95     34.83 o 
  27  -3   0        9.76       50.83     27.05 o 
  29  -3   0        1.56       31.80     23.60 o 
   0  -2   0    10117.31     9269.62     83.89 o 
   2  -2   0     6293.12     6616.95    143.15 o 
   4  -2   0    12401.28    11685.31     68.80 o 
   6  -2   0    23926.89    25670.31    121.29 o 
   8  -2   0       99.49       93.76     14.38 o 
  10  -2   0      433.58      545.76     27.40 o 
  12  -2   0      477.45      505.10     23.54 o 
  14  -2   0     2269.78     2011.64     75.32 o 
  16  -2   0     1432.40     1225.80     63.33 o 
  18  -2   0     1093.21     1173.76     65.25 o 
  20  -2   0      490.26      554.12     49.27 o 
  22  -2   0       28.81       46.80     26.21 o 
  24  -2   0       32.49       85.49     29.99 o 
  26  -2   0       84.25       86.19     27.97 o 
  28  -2   0        0.76        5.21     10.64 o 
  30  -2   0        3.15       -3.76     13.46 o 
   3  -1   0    38900.09    47149.92    213.74 o 
   5  -1   0    16251.68    17285.67    152.70 o 
   7  -1   0    13634.62    13545.03     91.49 o 
   9  -1   0      165.60      217.68     12.85 o 
  11  -1   0      216.06      295.77     13.17 o 
  13  -1   0     2642.82     2643.22     41.19 o 
  15  -1   0      277.36      305.49     32.42 o 
  17  -1   0      267.74      336.33     36.54 o 
  19  -1   0      552.04      544.22     49.65 o 
  21  -1   0      171.05      189.50     33.02 o 
  23  -1   0       61.69       78.55     25.44 o 
  25  -1   0       51.36       89.54     26.16 o 
  27  -1   0       13.78       17.74     10.93 o 
  29  -1   0       12.09       19.61     10.85 o 
  31  -1   0        3.92       -0.40     14.35 o 
   4   0   0    11223.84     9293.02     84.39 o 
   6   0   0    10007.57    10173.57     49.34 o 
   8   0   0     8077.02     6563.10     48.28 o 
  10   0   0       57.11       24.31      9.00 o 
  12   0   0      950.13     1038.01     27.59 o 
  14   0   0      366.00      325.18     12.99 o 
  16   0   0      614.70      747.19     48.76 o 
  18   0   0       31.85       27.29     15.97 o 
  20   0   0        9.33        7.22     14.04 o 
  22   0   0       90.15       66.98     20.56 o 
  24   0   0      118.47      163.80     28.50 o 
  26   0   0       75.81       51.66     12.54 o 
  28   0   0        0.40        4.50     14.49 o 
  30   0   0        0.57      -17.85     17.86 o 
   3   1   0    38892.31    28746.41    172.82 o 
   5   1   0    16245.96    17603.74    129.75 o 
   7   1   0    13629.61    13859.68    120.54 o 
   9   1   0      165.72      163.06     15.02 o 
  11   1   0      215.66      245.03     22.58 o 
  13   1   0     2642.86     2665.42     78.31 o 
  15   1   0      277.26      280.61     27.23 o 
  17   1   0      268.00      299.95     31.20 o 
  19   1   0      552.02      458.60     39.75 o 
  21   1   0      171.08      153.34     22.94 o 
  23   1   0       61.71       37.99     18.43 o 
  25   1   0       51.36       37.00     17.09 o 
  27   1   0       13.80       -3.92     14.78 o 
  29   1   0       12.10       35.00     21.74 o 
  31   1   0        3.92       17.51     19.38 o 
   0   2   0    10127.66     9492.34    107.55 o 
   2   2   0     6291.12     6877.30     42.52 o 
   4   2   0    12409.29    11915.24    169.62 o 
   6   2   0    23929.68    26343.81    209.50 o 
   8   2   0       99.83       74.67     12.01 o 
  10   2   0      434.01      507.77     30.15 o 
  20   2   0      489.85      470.49     48.60 o 
  22   2   0       28.77       22.73     17.60 o 
  24   2   0       32.55       37.56     21.54 o 
  26   2   0       84.23       87.83     26.63 o 
  28   2   0        0.76        4.15     16.11 o 
  30   2   0        3.14       12.30     20.95 o 
   1   3   0     7289.76     6967.38     48.08 o 
   3   3   0     3868.98     3987.44     35.26 o 
   5   3   0     1399.58     1499.46     22.06 o 
   7   3   0     4755.51     4712.58     54.40 o 
   9   3   0      680.19      689.36     21.19 o 
  11   3   0     3194.67     3106.85     44.38 o 
  13   3   0     1003.42     1076.29     29.17 o 
  15   3   0      628.09      588.86     20.48 o 
  17   3   0      125.50      106.15     14.70 o 
  19   3   0      309.45      325.72     42.17 o 
  21   3   0      304.44      266.76     40.86 o 
  23   3   0       77.72      115.62     28.89 o 
  25   3   0      135.91      103.46     29.21 o 
  27   3   0        9.76       17.50     18.37 o 
  29   3   0        1.56        8.64     19.30 o 
   0   4   0      430.13      461.34     20.69 o 
   2   4   0     2950.58     2834.53     35.01 o 
   4   4   0     1107.96     1232.13     22.65 o 
   6   4   0     3950.43     4261.04     48.23 o 
   8   4   0     3214.18     3555.61     55.36 o 
  10   4   0      570.58      399.39     18.84 o 
  12   4   0      154.56      128.90     11.39 o 
  14   4   0       38.76       35.20      7.49 o 
  16   4   0      106.65      106.22     11.35 o 
  18   4   0      159.63      156.17     11.81 o 
  20   4   0      228.12      209.95     38.09 o 
  22   4   0      125.12      136.90     33.63 o 
  24   4   0       88.62      109.04     30.09 o 
  26   4   0       19.71       18.16     17.69 o 
  28   4   0       20.65       17.83     23.35 o 
   1   5   0     1446.16     1417.53     28.19 o 
   3   5   0     2390.94     2334.51     35.80 o 
   5   5   0      585.91      675.21     19.01 o 
   7   5   0     1819.11     1926.86     34.10 o 
   9   5   0      510.69      541.67     24.23 o 
  11   5   0      821.05      819.31     29.72 o 
  13   5   0       30.32       25.77      9.35 o 
  15   5   0      510.25      537.36     28.52 o 
  17   5   0       60.64       46.36     15.08 o 
  19   5   0      184.44      149.42     32.11 o 
  21   5   0        4.62       13.94     13.80 o 
  23   5   0       39.39       35.09     21.90 o 
  25   5   0       17.97       29.59     23.66 o 
  27   5   0       17.17       35.51     24.05 o 
   0   6   0      245.94      250.87     19.10 o 
   2   6   0      459.62      448.58     17.76 o 
   4   6   0       67.64       76.63      7.64 o 
   6   6   0      614.88      641.98     20.06 o 
   8   6   0      828.81      871.31     22.84 o 
  10   6   0      808.75      805.61     32.40 o 
  12   6   0      543.69      486.38     25.72 o 
  14   6   0       56.44       58.23     11.36 o 
  16   6   0      221.41      216.14     19.95 o 
  18   6   0       83.45       69.36     24.50 o 
  20   6   0        4.98       10.49     15.13 o 
  22   6   0        8.02       23.72     22.48 o 
  24   6   0       11.05       22.71     15.83 o 
  26   6   0        4.79       -6.02     18.94 o 
   1   7   0      112.51      126.98     10.58 o 
   3   7   0      176.97      236.18     13.98 o 
   5   7   0      229.09      214.64     13.25 o 
   7   7   0      809.75      760.64     28.83 o 
   9   7   0      582.76      578.69     19.61 o 
  11   7   0      150.60      173.87     17.18 o 
  13   7   0       92.80       90.80     12.40 o 
  15   7   0       34.25       53.91     12.82 o 
  17   7   0       24.93       43.21     11.37 o 
  19   7   0       15.45      -15.49     15.70 o 
  21   7   0       22.93       36.58     22.50 o 
  23   7   0        1.94       -8.71     18.92 o 
  25   7   0        2.85      -21.22     21.22 o 
   0   8   0       27.95       25.41      8.11 o 
   2   8   0       70.22       61.22      8.47 o 
   4   8   0      443.13      520.15     21.63 o 
   6   8   0      104.82      115.65     10.40 o 
   8   8   0      210.88      170.60     17.70 o 
  10   8   0       10.14       13.45      8.76 o 
  12   8   0        1.39       12.21      8.24 o 
  14   8   0        7.62        4.78     12.56 o 
  16   8   0        3.81       -0.34     15.56 o 
  18   8   0        7.34       -2.99     19.05 o 
  20   8   0        3.85      -11.18     15.44 o 
  22   8   0        1.72       -8.89     14.61 o 
   1   9   0       28.97       34.13      9.97 o 
   3   9   0        8.97        7.53      9.42 o 
   5   9   0       49.34       70.97     13.30 o 
   7   9   0      148.53      171.48     19.15 o 
   9   9   0        4.44       -2.93      8.58 o 
  11   9   0       10.19        2.94      9.10 o 
  13   9   0       15.33       47.23     14.28 o 
  15   9   0       55.99       96.69     18.27 o 
  17   9   0       10.09       32.01     22.02 o 
  19   9   0        6.28        9.24     15.74 o 
   0  10   0       40.13       62.06     29.45 o 
   2  10   0        3.11       10.40     14.96 o 
   4  10   0       37.47       40.10     15.14 o 
   6  10   0       36.23       69.70     13.77 o 
   8  10   0       10.72       22.79      9.88 o 
  10  10   0        9.12        3.28      9.47 o 
  12  10   0       14.31      -10.10     10.10 o 
  14  10   0        6.15       -3.71     13.16 o 
   1  11   0       42.25      102.74     23.25 o 
   3  11   0       19.65       25.32     30.77 o 
   5  11   0       32.03       11.42     12.06 o 
   7  11   0       11.61       -2.11     27.90 o 
   3  -7   1      550.69      466.83     32.62 o 
   5  -7   1      614.00      575.31     34.09 o 
 -26  -6   1        2.22      -26.15     26.15 o 
   2  -6   1       33.82       23.99      8.25 o 
   4  -6   1      495.36      516.21     30.83 o 
   6  -6   1       26.56       19.08      6.26 o 
   8  -6   1       33.68       37.60      8.68 o 
  10  -6   1      289.31      275.14     21.09 o 
  22  -6   1        7.77      -16.51     27.22 o 
  24  -6   1       30.95       23.49     18.85 o 
  26  -6   1        3.76       11.58     20.26 o 
 -27  -5   1       43.13       44.34     21.42 o 
 -25  -5   1       24.74       38.53     16.24 o 
 -23  -5   1       35.79      -20.83     25.22 o 
 -15  -5   1      118.52      127.00     12.06 o 
 -13  -5   1      455.23      364.02     17.26 o 
  -1  -5   1      553.03      653.56     36.42 o 
   1  -5   1     2636.12     2915.74     72.42 o 
   3  -5   1      313.59      421.17     26.24 o 
   5  -5   1      432.65      453.56     26.10 o 
   7  -5   1       79.48       67.06     11.18 o 
   9  -5   1      188.40      180.00     17.33 o 
  11  -5   1       27.53       50.64      9.85 o 
  13  -5   1        4.77        6.01      5.11 o 
  21  -5   1       17.11      -21.96     21.96 o 
  23  -5   1       19.32       -4.65     21.19 o 
  25  -5   1       11.44       17.73     19.76 o 
  27  -5   1        3.99       13.45     19.05 o 
 -28  -4   1       17.99       76.22     29.87 o 
 -26  -4   1       10.44       46.82     25.91 o 
 -24  -4   1      174.31      138.77     26.56 o 
 -22  -4   1        5.47       -3.36     18.83 o 
 -16  -4   1      397.01      433.57     27.43 o 
 -14  -4   1       56.02       74.66     10.89 o 
 -12  -4   1     1902.60     1985.04     44.01 o 
 -10  -4   1     1076.49     1082.23     25.83 o 
  -4  -4   1     1341.97     1351.84     53.19 o 
  -2  -4   1      328.76      382.89     26.81 o 
   0  -4   1     1737.87     1730.48     52.05 o 
   2  -4   1      588.63      652.62     30.37 o 
   4  -4   1      774.65      784.46     31.81 o 
   6  -4   1      905.82      873.28     34.61 o 
   8  -4   1      971.45      842.68     34.39 o 
  10  -4   1      311.40      233.66     20.36 o 
  12  -4   1      417.57      347.95     26.32 o 
  14  -4   1       37.80       38.49     10.57 o 
  18  -4   1      153.51       70.57     20.46 o 
  20  -4   1      127.70      129.70     25.10 o 
  22  -4   1       99.56      119.36     33.13 o 
  24  -4   1       62.38      104.37     30.60 o 
  26  -4   1        3.65        1.70     20.15 o 
  28  -4   1       18.53       59.75     31.24 o 
 -27  -3   1        1.03       22.94     16.35 o 
 -25  -3   1       83.37       88.61     16.77 o 
 -23  -3   1      372.37      351.65     27.45 o 
 -21  -3   1      240.71      219.31     32.22 o 
 -19  -3   1      112.27       45.56     14.16 o 
 -11  -3   1      769.25      652.98     26.47 o 
  -9  -3   1      451.79      449.34     17.96 o 
  -7  -3   1      317.75      383.67     28.90 o 
  -5  -3   1     3203.30     3069.22     55.05 o 
  -3  -3   1     1073.10     1012.90     29.75 o 
  -1  -3   1      232.75      265.03     14.48 o 
   1  -3   1     1273.69     1291.50     29.83 o 
   3  -3   1     2872.05     2505.40     59.64 o 
   5  -3   1     3876.21     4092.29     67.92 o 
   7  -3   1     3374.28     3860.03     71.38 o 
   9  -3   1     6917.73     7424.91    108.66 o 
  11  -3   1      796.24      866.85     40.46 o 
  13  -3   1      127.25      152.71     18.83 o 
  15  -3   1       60.83       22.88     21.09 o 
  17  -3   1       63.95       51.13     16.21 o 
  19  -3   1     1139.60     1048.62     68.95 o 
  21  -3   1        0.30        3.14     19.92 o 
  23  -3   1        2.46       10.44     22.27 o 
  25  -3   1       32.90       96.64     34.61 o 
  27  -3   1       11.61       38.43     29.65 o 
  29  -3   1        5.95        9.74     24.04 o 
 -32  -2   1        9.10       -7.48     15.23 o 
 -30  -2   1        0.51       -8.30     12.58 o 
 -28  -2   1       23.50       16.57     13.12 o 
 -26  -2   1       39.17       58.13     16.61 o 
 -24  -2   1       90.04       98.20     17.54 o 
 -22  -2   1      172.74      172.83     32.14 o 
 -20  -2   1      966.96      999.50     59.98 o 
 -18  -2   1      249.76      268.81     30.28 o 
 -16  -2   1      309.32      266.02     28.12 o 
 -14  -2   1       67.64       82.69     11.11 o 
 -12  -2   1     2833.95     2640.67     51.74 o 
 -10  -2   1     1718.59     1925.84     59.95 o 
  -8  -2   1      256.08      308.75     23.73 o 
  -6  -2   1     2528.65     2373.70     43.95 o 
  -4  -2   1    14198.82    15460.30    107.57 o 
  -2  -2   1     6393.20     6714.89     77.31 o 
   0  -2   1     1158.46     1067.08     32.57 o 
   2  -2   1      680.47      746.19     18.79 o 
   4  -2   1     1103.26     1174.03     23.89 o 
   6  -2   1      646.25      523.06     25.48 o 
   8  -2   1     6898.78     6976.48     93.69 o 
  10  -2   1     3561.67     3637.50     81.91 o 
  12  -2   1     3598.44     3569.03    103.04 o 
  14  -2   1     1166.78      968.92     57.07 o 
  16  -2   1     1131.53     1096.88     64.78 o 
  18  -2   1      163.84      145.14     29.37 o 
  20  -2   1      306.28      318.52     44.60 o 
  22  -2   1      333.55      364.64     48.48 o 
  24  -2   1       38.07       60.86     29.59 o 
  26  -2   1        2.91       12.31     22.04 o 
  28  -2   1        5.18       62.23     28.72 o 
  30  -2   1        0.45        6.26     19.84 o 
 -31  -1   1        6.09       20.43     19.55 o 
 -29  -1   1       19.24        9.83     13.58 o 
 -27  -1   1       78.26       68.55     20.56 o 
 -25  -1   1      391.63      437.51     32.37 o 
 -23  -1   1      500.65      579.58     35.39 o 
 -21  -1   1      184.73      200.46     14.70 o 
 -19  -1   1      379.28      385.64     21.91 o 
 -17  -1   1       59.27       82.02     11.24 o 
 -15  -1   1      579.51      575.67     19.92 o 
 -13  -1   1      201.02      233.71     12.15 o 
 -11  -1   1      541.40      539.79     16.69 o 
  -9  -1   1     1602.71     1526.69     31.45 o 
  -7  -1   1    13347.97    13875.31    120.06 o 
  -5  -1   1    37440.39    42681.88    134.99 o 
  -3  -1   1    12515.67    13537.22    114.76 o 
   3  -1   1     7204.12     6397.47     68.36 o 
   5  -1   1     3883.46     3814.67     49.76 o 
   7  -1   1     2733.75     2844.85     50.75 o 
   9  -1   1     5151.73     4953.33    101.30 o 
  11  -1   1     3604.14     3792.62    121.64 o 
  13  -1   1     1291.40     1701.05     72.14 o 
  15  -1   1      964.65      933.27     58.62 o 
  17  -1   1      355.94      385.71     43.34 o 
  19  -1   1      189.77      165.87     32.95 o 
  21  -1   1       53.98       63.31     25.94 o 
  23  -1   1      173.01      195.22     37.16 o 
  25  -1   1        9.92       32.22     22.00 o 
  27  -1   1        4.19       -6.27     19.79 o 
  29  -1   1        5.54       17.09     19.32 o 
 -32   0   1        1.46      -18.23     18.23 o 
 -30   0   1        0.51        4.67     17.40 o 
 -28   0   1        9.48       -6.16     10.32 o 
 -26   0   1        9.11       -6.80     12.15 o 
 -24   0   1      530.14      580.44     35.54 o 
 -22   0   1       54.31       49.70     25.50 o 
 -20   0   1       64.99       78.37      8.81 o 
 -18   0   1      141.17      146.59     11.72 o 
 -16   0   1      342.49      302.08     15.93 o 
 -14   0   1     1599.60     1463.18     55.49 o 
 -12   0   1     2860.34     3319.48    101.91 o 
 -10   0   1      849.99      919.72     24.08 o 
  -8   0   1    13760.35    15680.45     75.81 o 
  -6   0   1    24210.83    30170.77    138.29 o 
   4   0   1      213.12      157.84     10.54 o 
   6   0   1     7699.65     6821.24     73.30 o 
   8   0   1     8430.90     6777.90     45.76 o 
  10   0   1     2142.52     2238.78     50.59 o 
  12   0   1     1541.67     2003.28     76.09 o 
  14   0   1       23.29       19.80     16.66 o 
  16   0   1      110.68      136.16     26.74 o 
  18   0   1       32.11       22.96     19.16 o 
  20   0   1      710.45      747.86     57.95 o 
  22   0   1        3.87      -16.71     18.69 o 
  24   0   1       16.19        2.16     15.46 o 
  26   0   1        1.90       -5.67     21.97 o 
  28   0   1       15.94      -26.39     26.39 o 
  30   0   1       16.05      -13.40     14.34 o 
 -31   1   1        6.09       10.59     17.93 o 
 -29   1   1       19.23       18.06     15.64 o 
 -27   1   1       78.25       91.48     26.17 o 
 -25   1   1      391.59      371.81     45.77 o 
 -23   1   1      500.65      517.50     51.78 o 
 -21   1   1      184.58      163.38     19.26 o 
 -19   1   1      379.57      369.39     17.44 o 
 -17   1   1       59.28       70.58     19.23 o 
 -15   1   1      579.38      554.72     42.56 o 
 -13   1   1      200.97      215.53     25.91 o 
 -11   1   1      540.45      564.98     36.19 o 
  -9   1   1     1601.67     1534.91     54.49 o 
  -7   1   1    13349.43    13932.14    149.75 o 
  -5   1   1    37422.96    41819.50    246.52 o 
   1   1   1    29000.37    16134.29    114.71 o 
   3   1   1     7193.05     6593.98     73.91 o 
   5   1   1     3884.63     3812.11     74.24 o 
   7   1   1     2735.25     2764.69     41.81 o 
   9   1   1     5153.96     5020.30     60.33 o 
  11   1   1     3603.56     3699.85     54.82 o 
  13   1   1     1291.99     1664.64     69.25 o 
  15   1   1      964.47      916.79     55.20 o 
  17   1   1      355.78      306.05     33.53 o 
  19   1   1      189.76       75.36     17.33 o 
  21   1   1       53.95        4.41     20.40 o 
  23   1   1      173.12      124.59     27.48 o 
  29   1   1        5.54       13.51     13.28 o 
 -32   2   1        9.11       11.37     17.44 o 
 -30   2   1        0.51       22.99     20.07 o 
 -28   2   1       23.52       55.33     25.92 o 
 -26   2   1       39.16       44.40     24.47 o 
 -24   2   1       90.09       65.47     24.66 o 
 -22   2   1      172.73      130.82     30.25 o 
 -20   2   1      966.97     1039.37     71.14 o 
 -18   2   1      249.72      250.98     33.47 o 
 -16   2   1      309.48      266.20     33.16 o 
 -14   2   1       67.76       90.25     19.50 o 
 -12   2   1     2832.40     2631.99     86.71 o 
 -10   2   1     1717.32     1860.74     67.29 o 
  -8   2   1      256.05      263.21     24.85 o 
  -6   2   1     2528.44     2310.38     63.20 o 
  -4   2   1    14201.07    15298.16    106.76 o 
  -2   2   1     6393.54     6775.92     69.77 o 
   0   2   1     1158.48     1084.92     23.64 o 
   2   2   1      679.62      751.85     18.80 o 
   4   2   1     1102.25     1206.06     23.73 o 
   6   2   1      646.77      526.81     16.85 o 
   8   2   1     6900.91     6924.44    108.14 o 
  10   2   1     3562.12     3575.96     79.75 o 
  12   2   1     3597.56     3788.37     84.94 o 
  26   2   1        2.90        5.38     12.89 o 
  28   2   1        5.18      -21.38     23.05 o 
  30   2   1        0.45       26.76     23.83 o 
 -31   3   1        4.77      -17.45     17.45 o 
 -29   3   1        1.99       31.64     20.43 o 
 -27   3   1        1.04       22.78     17.11 o 
 -25   3   1       83.31       80.26     26.43 o 
 -23   3   1      372.26      357.76     47.96 o 
 -21   3   1      240.81      283.30     40.50 o 
 -19   3   1      112.25       83.70     21.55 o 
 -17   3   1      602.89      567.42     50.22 o 
 -15   3   1      135.41      149.61     26.80 o 
 -13   3   1      260.65      348.62     36.26 o 
 -11   3   1      769.03      683.99     46.52 o 
  -9   3   1      452.04      496.38     37.29 o 
  -7   3   1      318.21      338.62     20.21 o 
  -5   3   1     3201.62     3002.72     54.89 o 
  -3   3   1     1072.47      984.60     17.70 o 
  -1   3   1      233.44      269.26     10.81 o 
   1   3   1     1273.58     1295.40     24.06 o 
   3   3   1     2871.80     2383.01     34.46 o 
   5   3   1     3873.19     4183.82     56.47 o 
   7   3   1     3374.06     3747.26     55.60 o 
   9   3   1     6916.80     7351.58     75.97 o 
  11   3   1      795.40      877.95     46.38 o 
  13   3   1      127.18      165.98     22.14 o 
  15   3   1       60.91       98.34     19.32 o 
  23   3   1        2.45        7.23     18.45 o 
  25   3   1       32.90       38.84     23.24 o 
  27   3   1       11.61       -5.59     20.64 o 
  29   3   1        5.96       45.24     27.64 o 
 -30   4   1        3.55       24.63     23.29 o 
 -28   4   1       17.99       11.08     20.61 o 
 -26   4   1       10.44       36.96     25.05 o 
 -24   4   1      174.31      164.87     36.65 o 
 -22   4   1        5.46      -14.21     17.06 o 
 -20   4   1      385.60      302.38     18.85 o 
 -18   4   1      304.37      299.28     19.46 o 
 -16   4   1      397.65      462.57     46.44 o 
 -14   4   1       56.12       62.12     18.31 o 
 -12   4   1     1902.19     2164.69     88.19 o 
 -10   4   1     1076.68     1167.19     61.57 o 
  -8   4   1     1454.23     1258.95     42.79 o 
  -6   4   1       71.61       84.51     12.00 o 
  -4   4   1     1342.01     1329.46     24.00 o 
  -2   4   1      329.04      390.71     14.42 o 
   0   4   1     1737.19     1660.22     27.74 o 
   2   4   1      587.36      693.59     18.10 o 
   4   4   1      774.60      790.35     19.72 o 
   6   4   1      905.41      882.16     21.19 o 
   8   4   1      972.25      840.01     26.55 o 
  10   4   1      311.65      228.83     14.35 o 
  12   4   1      417.67      358.51     17.36 o 
  14   4   1       37.75       29.02     10.95 o 
  16   4   1      210.28      177.74     20.13 o 
  18   4   1      153.41       99.19     25.72 o 
  20   4   1      127.77      173.30     33.34 o 
  22   4   1       99.63       98.66     29.58 o 
  24   4   1       62.38       72.32     28.25 o 
  26   4   1        3.65        6.55     15.12 o 
  28   4   1       18.52       64.91     30.25 o 
 -29   5   1        1.01       38.54     25.44 o 
 -27   5   1       43.14       19.12     20.85 o 
 -25   5   1       24.75       81.46     30.89 o 
 -23   5   1       35.82        6.20     17.81 o 
 -21   5   1      180.68      235.78     39.46 o 
 -19   5   1       91.64      110.79     13.62 o 
 -17   5   1      586.38      632.12     37.85 o 
 -15   5   1      118.54      124.60     15.98 o 
 -13   5   1      455.06      403.93     25.83 o 
 -11   5   1     1492.56     1636.43     56.03 o 
  -9   5   1      925.02      981.42     32.64 o 
  -7   5   1      593.52      545.23     15.48 o 
  -5   5   1       85.43       75.61      6.23 o 
  -3   5   1      786.67      597.42     17.67 o 
  -1   5   1      552.69      643.49     19.27 o 
   1   5   1     2636.16     2941.99     41.29 o 
   3   5   1      314.03      405.61     15.72 o 
   5   5   1      433.02      431.91     16.20 o 
   7   5   1       79.39       64.21      6.85 o 
   9   5   1      188.14      165.18     13.88 o 
  11   5   1       27.61       36.05      6.95 o 
  13   5   1        4.78       10.87      5.53 o 
  15   5   1      324.98      311.43     27.29 o 
  17   5   1      187.44      179.23     22.28 o 
  19   5   1       14.39       53.71     21.76 o 
  21   5   1       17.11       19.99     21.74 o 
  23   5   1       19.32       26.28     18.49 o 
  25   5   1       11.43       22.27     21.26 o 
  27   5   1        3.99      -11.73     17.60 o 
 -26   6   1        2.22      -22.57     22.57 o 
 -24   6   1       22.50        6.84     20.73 o 
 -22   6   1       10.95       77.92     28.80 o 
 -20   6   1       40.11       51.77     23.99 o 
 -18   6   1      269.81      340.91     25.54 o 
 -16   6   1     1566.95     1802.27     58.49 o 
 -14   6   1       64.25      103.58     16.19 o 
 -12   6   1      145.05      152.53     18.41 o 
 -10   6   1      129.85      184.95     16.57 o 
  -8   6   1      912.42     1018.62     35.80 o 
  -6   6   1       34.64       35.98      5.45 o 
  -4   6   1       44.41       44.95      6.41 o 
  -2   6   1       31.72       27.54      5.34 o 
   0   6   1       82.40       86.18      8.56 o 
   2   6   1       33.82       19.87      5.56 o 
   4   6   1      494.84      515.82     19.20 o 
   6   6   1       26.42       25.77      6.11 o 
   8   6   1       33.87       31.27      6.40 o 
  10   6   1      289.40      277.85     19.46 o 
  12   6   1      364.58      338.56     21.32 o 
  14   6   1       87.51       71.52     10.84 o 
  16   6   1       39.64       28.60     11.26 o 
  18   6   1        0.86        1.49     15.53 o 
  20   6   1        9.94       12.46     18.40 o 
  22   6   1        7.78       37.64     21.54 o 
  24   6   1       30.97       85.38     31.54 o 
  26   6   1        3.76       34.36     23.47 o 
 -25   7   1        1.45        0.15     17.51 o 
 -23   7   1        3.77      -16.17     17.42 o 
 -21   7   1       42.66       27.29     17.00 o 
 -19   7   1        3.17        5.83     17.26 o 
 -17   7   1       27.29       39.56     12.81 o 
 -15   7   1      160.05      111.84     17.66 o 
 -13   7   1      442.53      383.50     30.00 o 
 -11   7   1      272.78      325.69     27.07 o 
  -9   7   1      767.06      981.02     38.01 o 
  -7   7   1      137.94      122.47      8.93 o 
  -5   7   1       17.38       29.75      5.72 o 
  -3   7   1       13.47        4.47      4.92 o 
  -1   7   1       40.24       26.30      5.91 o 
   1   7   1       69.09       70.98      8.53 o 
   3   7   1      551.34      462.18     19.97 o 
   5   7   1      614.60      596.18     22.54 o 
   7   7   1      866.10      814.56     26.01 o 
   9   7   1      241.66      220.45     13.78 o 
  11   7   1      294.74      369.57     23.91 o 
  13   7   1       69.82       89.53     12.79 o 
  15   7   1       13.95       12.82     10.85 o 
  17   7   1        7.60       16.94     11.69 o 
  19   7   1        0.74      -12.18     15.44 o 
  21   7   1        2.83       -3.72     19.70 o 
  23   7   1       17.78       38.86     25.04 o 
 -22   8   1        6.46        5.74     20.86 o 
 -20   8   1       13.51       58.22     24.41 o 
 -18   8   1       26.75       11.83     16.24 o 
 -16   8   1       13.00       14.29     10.84 o 
 -14   8   1       44.39       54.18     15.43 o 
 -12   8   1       46.50       53.67     13.72 o 
 -10   8   1       29.93       23.07      9.20 o 
  -8   8   1      148.31      156.38     17.85 o 
  -6   8   1      108.78      159.65     17.71 o 
  -4   8   1       80.26      113.17     10.74 o 
  -2   8   1      117.80      150.51     12.37 o 
   0   8   1      180.83      219.37     14.90 o 
   2   8   1      668.49      649.68     25.27 o 
   4   8   1      124.51      104.44     11.50 o 
   6   8   1      302.53      339.84     17.90 o 
   8   8   1        7.09       -8.67      8.67 o 
  10   8   1       34.07       46.53     10.73 o 
  12   8   1        2.14       -5.56      8.65 o 
  14   8   1        9.93       -4.57     10.18 o 
  16   8   1        7.51       37.31     16.74 o 
  18   8   1        9.44       34.54     21.68 o 
  20   8   1        3.05      -17.07     20.77 o 
 -19   9   1       19.05       25.26     19.77 o 
 -17   9   1        7.50       -2.97     19.58 o 
 -15   9   1       31.56       21.81     12.03 o 
 -13   9   1       12.97       10.58     10.91 o 
 -11   9   1       73.25      108.87     19.54 o 
  -9   9   1        8.27        8.97      9.39 o 
  -7   9   1       34.66       27.34     10.31 o 
  -5   9   1      117.70      165.01     18.59 o 
  -3   9   1       66.64       83.42     13.58 o 
  -1   9   1       89.64       93.04     10.91 o 
   1   9   1       23.74       19.22      6.38 o 
   3   9   1       47.62       47.48     14.38 o 
   5   9   1      173.48      219.88     20.77 o 
   7   9   1      135.72      143.09     17.31 o 
   9   9   1       28.59       29.31     10.50 o 
  11   9   1       25.38       31.32     11.63 o 
  13   9   1        5.44        7.00     11.09 o 
  15   9   1        3.03       16.21     14.30 o 
  17   9   1        2.91       36.31     24.79 o 
 -14  10   1       12.94       -4.57      9.96 o 
 -12  10   1        0.12        7.30      9.44 o 
 -10  10   1       55.33       68.08     16.70 o 
  -8  10   1        6.26        3.33     15.01 o 
  -6  10   1       45.60       52.64     13.69 o 
  -4  10   1       37.41       78.28     15.13 o 
  -2  10   1       13.29       15.61     13.14 o 
   0  10   1        3.18        1.00     12.66 o 
   2  10   1       30.26       58.82     18.63 o 
   4  10   1        2.76       11.66      8.68 o 
   6  10   1       19.35        6.07      8.15 o 
   8  10   1       11.88       10.66     11.78 o 
  10  10   1        0.52        5.36     19.96 o 
  12  10   1       28.54       65.82     18.66 o 
  14  10   1       30.90       44.47     22.51 o 
  -7  11   1       19.08       51.03     24.73 o 
  -5  11   1       38.18       70.73     28.69 o 
  -3  11   1        3.11       44.27     23.98 o 
  -1  11   1        1.13       12.66     21.48 o 
   1  11   1       27.73       45.36     23.51 o 
   3  11   1       13.08        6.00     23.34 o 
   5  11   1       41.57       59.30     31.09 o 
   7  11   1        3.82      -24.60     24.60 o 
  23  -7   2        7.99      -32.78     32.78 o 
 -26  -6   2        1.67      -29.88     29.88 o 
   4  -6   2      246.80      272.18     24.98 o 
   6  -6   2       74.49       71.15     12.77 o 
   8  -6   2      697.84      668.05     37.37 o 
  10  -6   2       21.96       16.20      7.67 o 
  22  -6   2        4.84       -5.55     21.38 o 
  24  -6   2        9.77      -21.49     25.06 o 
 -27  -5   2        0.84        9.75     15.63 o 
 -25  -5   2       30.48        8.02     14.77 o 
 -17  -5   2       28.00       40.69      6.88 o 
  -1  -5   2      522.26      588.34     37.10 o 
   1  -5   2     1324.50     1522.41     56.31 o 
   3  -5   2       83.21      107.91     15.21 o 
   5  -5   2      814.91      709.19     37.09 o 
   7  -5   2      118.07      137.91     17.57 o 
   9  -5   2      299.25      229.07     22.40 o 
  11  -5   2      221.07      216.50     22.84 o 
  19  -5   2        6.39      -29.00     29.00 o 
  21  -5   2        5.74       10.43     18.94 o 
  23  -5   2        5.86       16.84     22.31 o 
  25  -5   2       24.14       84.22     33.90 o 
 -26  -4   2       78.86      112.01     28.45 o 
 -24  -4   2      101.65      101.24     21.43 o 
 -22  -4   2      103.18       74.40     24.83 o 
 -20  -4   2      430.84      431.22     31.20 o 
 -18  -4   2      488.26      440.94     19.63 o 
 -16  -4   2      756.16      791.01     22.62 o 
 -14  -4   2      530.42      511.88     15.18 o 
  -4  -4   2     5019.45     5379.43    108.50 o 
  -2  -4   2     1475.59     1419.61     53.62 o 
   0  -4   2     6704.42     6513.90    111.29 o 
   2  -4   2     5015.84     4606.23    135.28 o 
   4  -4   2     7150.58     7363.76     84.79 o 
   6  -4   2      469.26      435.80     27.95 o 
   8  -4   2      352.95      479.92     30.58 o 
  10  -4   2       99.76      158.93     18.94 o 
  16  -4   2       92.37       57.37     20.98 o 
  18  -4   2      145.04      126.71     26.00 o 
  20  -4   2       53.41       29.44     18.70 o 
  22  -4   2        7.13       30.82     25.34 o 
  24  -4   2       21.67       88.37     33.79 o 
  26  -4   2       23.20       74.48     30.46 o 
  28  -4   2       12.71       82.88     35.84 o 
 -27  -3   2        9.57       14.83     13.48 o 
 -25  -3   2       34.89       39.74     12.06 o 
 -23  -3   2       35.62       15.23      8.85 o 
 -21  -3   2      142.05      155.89     16.49 o 
 -19  -3   2      208.32      166.10     21.36 o 
 -17  -3   2      445.56      394.86     28.03 o 
 -15  -3   2      979.52     1019.77     40.03 o 
 -13  -3   2       94.58       94.77     10.78 o 
 -11  -3   2      183.53      198.21     12.11 o 
  -5  -3   2     4766.88     4520.25     67.90 o 
  -3  -3   2      158.65      112.70     14.80 o 
  -1  -3   2     1322.01     1333.72     33.72 o 
   1  -3   2      935.00     1058.01     50.83 o 
   3  -3   2     9529.13     9711.68     87.89 o 
   5  -3   2      484.59      400.50     17.29 o 
   7  -3   2     9403.16    10415.63    136.94 o 
   9  -3   2       60.37       54.47     12.13 o 
  13  -3   2       80.95       54.41     18.50 o 
  15  -3   2       24.34      -24.56     24.56 o 
  17  -3   2      132.65      126.80     28.21 o 
  19  -3   2      369.83      331.51     45.96 o 
  21  -3   2       47.11       51.44     24.63 o 
  23  -3   2       16.96        6.94     20.47 o 
  25  -3   2       17.40       38.35     28.33 o 
  27  -3   2        2.50       34.93     29.63 o 
  29  -3   2        4.92       -3.21     23.66 o 
 -30  -2   2        9.67      -10.78     14.60 o 
 -28  -2   2       56.20       56.23     20.25 o 
 -26  -2   2       53.35       63.74     14.69 o 
 -24  -2   2      361.98      374.58     34.30 o 
 -22  -2   2      178.89      193.37     22.26 o 
 -20  -2   2      221.29      216.99     19.33 o 
 -18  -2   2       87.21       79.90      9.60 o 
 -16  -2   2       40.63       73.65     16.42 o 
 -14  -2   2      521.50      427.95     20.07 o 
 -12  -2   2     1362.64     1415.83     28.04 o 
 -10  -2   2      579.83      729.82     21.29 o 
  -8  -2   2     1221.11     1182.60     22.75 o 
  -6  -2   2     2477.63     2282.55     63.16 o 
  -4  -2   2     5312.93     5269.19     90.45 o 
  -2  -2   2     2592.71     2769.85     60.16 o 
   0  -2   2    11455.79    12381.88    128.20 o 
   2  -2   2     5984.98     5867.98     59.69 o 
   4  -2   2      539.50      554.65     21.37 o 
   6  -2   2     4859.59     4808.97     47.14 o 
   8  -2   2     7645.46     7741.54    124.56 o 
  10  -2   2      397.84      488.83     24.91 o 
  12  -2   2     1534.25     1629.21     74.64 o 
  14  -2   2      634.62      540.84     47.41 o 
  16  -2   2      207.87      271.54     38.69 o 
  18  -2   2      182.19      252.33     40.82 o 
  20  -2   2      387.86      477.33     54.64 o 
  22  -2   2       31.56       25.05     24.77 o 
  24  -2   2       71.92       92.33     31.76 o 
  26  -2   2        2.31       15.06     24.78 o 
  28  -2   2        2.34       40.03     24.02 o 
 -31  -1   2        0.17       16.76     16.80 o 
 -29  -1   2       45.96       39.81     17.57 o 
 -27  -1   2       74.08       62.97     14.53 o 
 -25  -1   2       33.68       24.89     11.36 o 
 -23  -1   2      533.40      540.21     33.00 o 
 -21  -1   2      171.21      155.33     18.54 o 
 -19  -1   2       75.44       49.07      7.44 o 
 -17  -1   2      333.46      337.65     13.84 o 
 -15  -1   2      447.72      516.11     18.54 o 
 -13  -1   2     2012.27     2446.40     35.83 o 
 -11  -1   2     5460.96     5450.44     59.97 o 
  -9  -1   2     4538.82     3863.91     50.68 o 
  -7  -1   2      269.13      318.10     13.41 o 
  -5  -1   2    18919.99    20096.22    169.78 o 
  -3  -1   2     1264.50     1186.24     20.57 o 
  -1  -1   2    42398.43    47764.92    253.10 o 
   1  -1   2     1688.37     1361.17     28.16 o 
   3  -1   2     6118.54     5562.11     63.85 o 
   5  -1   2     6743.56     5744.37     59.13 o 
   7  -1   2     2103.63     1978.36     37.65 o 
   9  -1   2     4045.61     4032.26    104.09 o 
  13  -1   2      225.98      284.06     35.00 o 
  15  -1   2      631.77      799.13     59.71 o 
  17  -1   2      306.78      296.32     41.55 o 
  19  -1   2      119.28      159.31     35.86 o 
  21  -1   2      162.63      271.83     43.86 o 
  23  -1   2       41.40       70.41     27.38 o 
  25  -1   2        8.35       29.58     23.87 o 
  27  -1   2        2.90       -0.98     18.57 o 
  29  -1   2       23.04       32.14     24.37 o 
 -32   0   2       27.30       50.21     22.04 o 
 -30   0   2       27.92       34.62     21.08 o 
 -28   0   2      251.39      265.88     39.99 o 
 -26   0   2      182.79      182.91     27.98 o 
 -24   0   2      321.56      293.44     24.40 o 
 -22   0   2       27.41       -4.99      9.44 o 
 -20   0   2       65.72       62.95      8.02 o 
 -18   0   2       15.93        9.85      7.08 o 
 -16   0   2      340.50      307.10     19.44 o 
 -14   0   2      437.99      391.31     19.56 o 
 -12   0   2      549.22      555.61     20.51 o 
 -10   0   2     1788.78     2277.36     35.27 o 
  -8   0   2     4877.40     5348.84     59.57 o 
  -6   0   2    11672.70    11930.71    130.95 o 
  -2   0   2      726.74      649.24     56.64 o 
   0   0   2       48.77       91.80      7.04 o 
   2   0   2     8384.65     8611.08     61.34 o 
   4   0   2     3021.29     2381.14     52.62 o 
   6   0   2    10540.95    12510.81    114.86 o 
   8   0   2       70.96       88.43     19.77 o 
  10   0   2      278.44      223.26     13.42 o 
  12   0   2      532.07      486.23     42.80 o 
  14   0   2      307.99      518.31     46.04 o 
  16   0   2       75.55       59.76     22.78 o 
  18   0   2       11.89       31.76     22.09 o 
  20   0   2        0.95       -0.76     17.50 o 
  22   0   2        7.45       -9.80     18.54 o 
  24   0   2       96.93      120.12     29.42 o 
  26   0   2        0.44      -22.09     22.09 o 
  28   0   2       21.67      -17.56     25.92 o 
  30   0   2        0.01      -29.30     29.30 o 
 -31   1   2        0.17      -17.39     17.39 o 
 -29   1   2       45.94       64.20     26.29 o 
 -27   1   2       74.10       78.33     25.48 o 
 -25   1   2       33.69       18.25     17.27 o 
 -23   1   2      533.21      552.16     52.47 o 
 -21   1   2      171.15      168.29     29.40 o 
 -19   1   2       75.43       58.20     16.45 o 
 -17   1   2      333.89      348.45     35.01 o 
 -15   1   2      446.81      518.24     40.55 o 
 -13   1   2     2011.91     2410.96     78.44 o 
 -11   1   2     5458.36     5476.59    109.91 o 
  -9   1   2     4536.37     3961.61     85.05 o 
  -7   1   2      268.40      326.29     13.38 o 
  -5   1   2    18918.42    19938.92     93.91 o 
  -3   1   2     1265.17     1180.15     20.42 o 
  -1   1   2    42381.41    48220.99    215.78 o 
   1   1   2     1690.19     1380.30     38.01 o 
   3   1   2     6123.14     5632.13     62.84 o 
   5   1   2     6745.67     5753.19    106.30 o 
   7   1   2     2101.55     2001.35     68.17 o 
   9   1   2     4047.29     4163.85     58.83 o 
  11   1   2      550.50      465.61     20.42 o 
  13   1   2      226.03      276.52     16.76 o 
  15   1   2      631.76      747.85     53.93 o 
  17   1   2      306.59      264.27     36.26 o 
  19   1   2      119.11       85.59     20.84 o 
  21   1   2      162.56      170.81     28.35 o 
  23   1   2       41.38       -4.22     19.52 o 
 -32   2   2       20.80       46.86     25.35 o 
 -30   2   2        9.67       25.42     18.45 o 
 -28   2   2       56.24       47.23     23.52 o 
 -26   2   2       53.30       78.98     25.82 o 
 -24   2   2      361.94      336.30     44.99 o 
 -22   2   2      178.95      185.75     33.92 o 
 -20   2   2      221.36      214.50     33.07 o 
 -18   2   2       87.15       53.09     18.44 o 
 -16   2   2       40.33       79.79     19.37 o 
 -14   2   2      521.85      413.56     36.98 o 
 -12   2   2     1364.03     1380.37     62.51 o 
 -10   2   2      579.30      695.33     41.26 o 
  -8   2   2     1224.25     1138.59     49.23 o 
  -6   2   2     2477.60     2195.16     62.91 o 
  -4   2   2     5315.05     5316.55     88.86 o 
  -2   2   2     2594.08     2749.24     62.11 o 
   0   2   2    11447.60    11854.61    122.11 o 
   2   2   2     5984.91     5930.00     88.36 o 
   4   2   2      537.74      606.37     29.33 o 
   8   2   2     7641.60     7826.89    118.42 o 
  10   2   2      397.68      470.06     29.29 o 
  12   2   2     1534.01     1668.89     57.41 o 
  14   2   2      634.57      546.60     33.58 o 
  16   2   2      207.94      261.99     24.10 o 
 -31   3   2       30.00       53.93     25.48 o 
 -29   3   2       21.89       17.58     16.83 o 
 -27   3   2        9.58       21.19     16.81 o 
 -25   3   2       34.89       30.03     17.28 o 
 -23   3   2       35.63       12.14     17.27 o 
 -21   3   2      142.12      146.76     31.04 o 
 -19   3   2      208.25      176.73     32.42 o 
 -17   3   2      445.78      386.26     41.03 o 
 -15   3   2      979.05      985.48     61.37 o 
 -13   3   2       94.56       90.89     22.13 o 
 -11   3   2      183.74      188.25     24.86 o 
  -9   3   2     1633.82     1520.35     62.50 o 
  -7   3   2     2078.27     2289.33     72.29 o 
  -5   3   2     4764.99     4328.43     94.71 o 
  -3   3   2      159.69      131.01     15.71 o 
  -1   3   2     1322.06     1346.74     47.63 o 
   1   3   2      933.41      962.08     38.14 o 
   3   3   2     9524.52     9569.68    122.26 o 
   5   3   2      484.95      413.13     25.92 o 
   7   3   2     9406.78    10338.96    103.51 o 
   9   3   2       60.03       56.25     14.16 o 
  11   3   2      389.64      464.25     35.76 o 
  13   3   2       81.13       79.46     16.67 o 
  15   3   2       24.43       10.26     10.64 o 
  17   3   2      132.46      160.77     23.49 o 
  27   3   2        2.50       -8.52     22.62 o 
  29   3   2        4.93      -17.51     17.51 o 
 -30   4   2       22.95       38.49     27.28 o 
 -28   4   2        8.37       10.37     18.03 o 
 -26   4   2       78.87       67.82     23.56 o 
 -24   4   2      101.63      135.83     30.86 o 
 -22   4   2      103.19       95.73     25.96 o 
 -20   4   2      431.07      442.94     50.71 o 
 -18   4   2      487.97      460.58     48.37 o 
 -16   4   2      756.26      777.45     60.04 o 
 -14   4   2      530.67      581.08     49.73 o 
 -12   4   2      719.52      669.23     49.08 o 
 -10   4   2      552.55      600.69     44.36 o 
  -8   4   2      357.70      380.18     34.54 o 
  -6   4   2     2680.16     2573.58     79.93 o 
  -4   4   2     5024.90     5212.60     51.32 o 
  -2   4   2     1477.27     1322.09     30.80 o 
   0   4   2     6705.37     6462.66     73.95 o 
   2   4   2     5016.50     4588.10     89.33 o 
   4   4   2     7154.87     7293.87    112.47 o 
   6   4   2      469.27      416.23     21.77 o 
   8   4   2      352.93      446.52     23.65 o 
  10   4   2       99.78      149.47     23.37 o 
  12   4   2        7.11       51.24     18.77 o 
  14   4   2      229.51      250.78     30.17 o 
  16   4   2       92.37       97.76     21.06 o 
  18   4   2      145.18      142.80     25.68 o 
  22   4   2        7.13       -2.72     18.27 o 
  24   4   2       21.69       36.45     22.70 o 
  26   4   2       23.20       39.93     22.45 o 
  28   4   2       12.70      -24.21     24.37 o 
 -29   5   2       36.93       78.22     28.82 o 
 -27   5   2        0.84       -2.12     19.08 o 
 -25   5   2       30.47       33.41     19.33 o 
 -23   5   2      171.67      232.56     40.35 o 
 -21   5   2      119.58      126.85     33.29 o 
 -19   5   2      195.69      288.20     43.17 o 
 -17   5   2       27.93       48.94     22.70 o 
 -15   5   2      385.76      343.61     41.71 o 
 -13   5   2     1570.67     1745.68     85.51 o 
 -11   5   2     3902.31     3970.32    122.96 o 
  -9   5   2      301.88      432.82     39.98 o 
  -7   5   2     1491.51     1563.68     69.90 o 
  -5   5   2      260.19      248.86     11.86 o 
  -3   5   2      756.01      712.46     21.53 o 
  -1   5   2      522.41      603.66     21.38 o 
   1   5   2     1324.90     1386.12     32.75 o 
   3   5   2       83.49       99.11      8.84 o 
   5   5   2      814.61      722.86     25.36 o 
   7   5   2      118.27      123.99     11.88 o 
   9   5   2      299.51      253.45     19.01 o 
  11   5   2      221.35      219.64     31.25 o 
  13   5   2      131.93       88.55     15.33 o 
  15   5   2       60.59       62.41     15.94 o 
  17   5   2       14.73        1.19     10.85 o 
  19   5   2        6.40        1.35     13.43 o 
  21   5   2        5.75      -18.24     18.24 o 
  23   5   2        5.84        8.55     17.90 o 
  25   5   2       24.15       35.62     25.06 o 
 -28   6   2        4.24        4.43     18.15 o 
 -26   6   2        1.67        7.99     14.29 o 
 -24   6   2       46.36       79.27     27.73 o 
 -22   6   2       28.38        7.77     13.89 o 
 -20   6   2       38.89       24.87     10.83 o 
 -18   6   2        4.24       48.03     13.14 o 
 -16   6   2     1866.78     2076.66     65.17 o 
 -14   6   2      267.58      229.61     36.85 o 
 -12   6   2      514.63      373.62     42.37 o 
 -10   6   2      291.94      337.25     39.08 o 
  -8   6   2      207.00      274.09     34.45 o 
  -6   6   2       18.80       14.84      5.93 o 
  -4   6   2       80.53       73.44      8.07 o 
  -2   6   2      245.50      239.98     13.43 o 
   0   6   2      420.08      397.82     17.31 o 
   2   6   2      241.17      253.43     14.29 o 
   4   6   2      246.77      288.77     15.36 o 
   6   6   2       74.57       60.18      8.91 o 
   8   6   2      698.07      719.45     27.84 o 
  10   6   2       22.07       -1.86     15.07 o 
  12   6   2      210.31      214.82     23.45 o 
  14   6   2        5.74        7.19      9.33 o 
  16   6   2       27.42       11.91      9.27 o 
  18   6   2       10.68        1.49     12.57 o 
  20   6   2        1.17      -16.74     19.40 o 
  22   6   2        4.86       23.46     15.36 o 
  24   6   2        9.79        2.05     15.95 o 
 -25   7   2        8.92       28.48     20.37 o 
 -23   7   2       39.27       55.64     26.88 o 
 -21   7   2       30.55       35.88     18.89 o 
 -19   7   2       15.26       28.18     11.61 o 
 -17   7   2       22.27       39.32     11.70 o 
 -15   7   2      182.14      166.83     20.90 o 
 -13   7   2      348.46      505.20     34.08 o 
 -11   7   2      243.05      341.20     28.39 o 
  -9   7   2      696.52      796.13     41.99 o 
  -7   7   2       60.20       64.87      9.18 o 
  -5   7   2       54.40       75.03      8.29 o 
  -3   7   2       29.82       37.53      6.17 o 
  -1   7   2      361.25      334.09     17.34 o 
   1   7   2      193.40      185.35     13.39 o 
   3   7   2      461.16      478.50     20.87 o 
   5   7   2      294.07      234.31     15.10 o 
   7   7   2      365.60      283.82     18.84 o 
   9   7   2        2.96        8.71     10.07 o 
  11   7   2      148.89      167.94     22.54 o 
  13   7   2       64.56       46.65     14.65 o 
  15   7   2       48.50       84.76     18.52 o 
  17   7   2        4.90        6.96     11.03 o 
  19   7   2       34.96       49.50     16.43 o 
  21   7   2        6.93       -4.79     14.74 o 
  23   7   2        7.98      -17.28     17.28 o 
 -22   8   2        5.75       42.07     22.33 o 
 -20   8   2       73.49      106.33     30.12 o 
 -18   8   2        3.17       10.91     10.98 o 
 -16   8   2       52.49       89.26     17.20 o 
 -14   8   2        5.97       14.28     13.02 o 
 -12   8   2       38.86        4.07     10.81 o 
 -10   8   2       99.99      167.72     27.04 o 
  -8   8   2      123.60      171.56     24.19 o 
  -6   8   2        3.61       32.27     11.90 o 
  -4   8   2      125.80      158.38     13.10 o 
  -2   8   2      213.32      237.41     16.33 o 
   0   8   2      752.86      719.30     29.40 o 
   2   8   2      130.91      131.27     13.74 o 
   4   8   2      476.17      472.68     24.84 o 
   6   8   2       81.87       49.84      9.19 o 
   8   8   2        2.79       -4.43     11.13 o 
  10   8   2       31.42       44.17     13.44 o 
  12   8   2        6.28       26.43     12.81 o 
  14   8   2        3.77        8.66     11.16 o 
  16   8   2        3.28       -6.51     10.96 o 
  18   8   2        0.81        0.79     11.86 o 
  20   8   2        4.11       17.52     24.65 o 
 -19   9   2       55.51       62.52     28.31 o 
 -17   9   2        5.78       48.30     15.92 o 
 -15   9   2       13.59        6.40     10.18 o 
 -13   9   2        1.79        9.72     11.15 o 
 -11   9   2       99.37      103.87     19.49 o 
  -9   9   2       32.27       56.88     15.55 o 
  -7   9   2      113.34       80.03     16.85 o 
  -5   9   2       51.82       47.30     13.97 o 
  -3   9   2       58.93       60.02     14.19 o 
  -1   9   2      106.51      130.02     18.53 o 
   1   9   2       25.85       18.05      6.27 o 
   3   9   2       55.72       99.63     12.78 o 
   5   9   2       52.14       40.17     12.51 o 
   7   9   2       20.65       23.56     14.24 o 
   9   9   2        0.98       13.33      9.94 o 
  11   9   2       49.20       37.96     14.37 o 
  13   9   2        2.80       19.04     28.12 o 
  15   9   2       12.75       17.84     19.00 o 
  17   9   2       12.12       23.55     13.59 o 
 -16  10   2        0.49        1.47      9.81 o 
 -14  10   2       20.33       38.82     14.33 o 
 -12  10   2        9.22       56.79     16.37 o 
 -10  10   2       19.57       70.46     17.80 o 
  -8  10   2       28.09       27.90     12.20 o 
  -6  10   2        8.00       -0.83      9.18 o 
  -4  10   2        5.21       20.37     14.70 o 
  -2  10   2        6.17        4.97     13.56 o 
   0  10   2       24.53       15.40     17.81 o 
   2  10   2       19.63       55.95     26.09 o 
   4  10   2       62.07       87.93     31.78 o 
   6  10   2       25.03       24.99     11.74 o 
   8  10   2       16.81       36.35     14.10 o 
  10  10   2       21.05       25.47     13.26 o 
  12  10   2       38.17       22.05     11.72 o 
  -7  11   2       12.89      100.59     33.00 o 
  -5  11   2       33.53       52.71     28.60 o 
  -3  11   2       22.99       19.45     23.36 o 
  -1  11   2       28.66       38.22     22.78 o 
   1  11   2        3.70       -4.94     18.15 o 
   3  11   2        1.46       24.60     24.00 o 
   5  11   2       47.39       28.18     25.79 o 
  21  -7   3        4.37      -27.99     27.99 o 
  20  -6   3       34.22       25.11     21.10 o 
  22  -6   3       12.15      -25.22     25.22 o 
  24  -6   3       10.50       15.53     21.14 o 
 -25  -5   3       17.97      -24.05     24.05 o 
  17  -5   3       11.88      -35.61     35.61 o 
  19  -5   3       32.90       14.92     21.02 o 
  21  -5   3       16.42       -6.78     22.41 o 
  23  -5   3       19.18       40.96     28.18 o 
  25  -5   3        2.52        9.17     24.42 o 
 -26  -4   3       27.34       -6.62     13.26 o 
 -24  -4   3       54.81       24.69     13.56 o 
 -22  -4   3      176.97      144.10     19.29 o 
 -20  -4   3      355.88      387.84     27.65 o 
 -18  -4   3     1059.68      988.29     37.13 o 
 -16  -4   3       81.74      104.42     10.71 o 
 -14  -4   3      333.13      289.90     19.86 o 
   0  -4   3      396.56      414.26     29.92 o 
   2  -4   3     1001.97     1115.99     48.55 o 
   4  -4   3      123.53      167.59     13.88 o 
   6  -4   3      216.19      347.79     18.95 o 
   8  -4   3      211.76      167.69     18.59 o 
  14  -4   3       15.50      -37.68     37.68 o 
  16  -4   3      137.87       93.84     23.70 o 
  18  -4   3       53.28       30.27     20.18 o 
  20  -4   3       32.22        6.24     18.41 o 
  22  -4   3       10.50       11.14     20.25 o 
  24  -4   3        0.67       12.42     20.03 o 
  26  -4   3       16.41       47.42     29.73 o 
 -27  -3   3        8.92        4.91     10.57 o 
 -25  -3   3       49.16       65.71     15.05 o 
 -23  -3   3       41.07       42.92     10.52 o 
 -21  -3   3      114.20       70.17     16.90 o 
 -19  -3   3      484.37      587.06     35.93 o 
 -17  -3   3      212.52      173.58     13.89 o 
 -15  -3   3      240.28      278.39     19.52 o 
 -13  -3   3      434.90      430.10     20.19 o 
 -11  -3   3      587.65      690.98     20.53 o 
  -5  -3   3     2771.95     3053.63     81.75 o 
  -3  -3   3      448.05      452.20     22.02 o 
  -1  -3   3     1080.61     1113.14     32.63 o 
   1  -3   3      342.97      350.59     18.40 o 
   3  -3   3     3764.68     3415.64     56.21 o 
   5  -3   3     4507.48     5074.24     67.27 o 
   7  -3   3     1377.32     1334.23     40.58 o 
   9  -3   3        9.47       13.70      5.81 o 
  11  -3   3      691.28      632.59     49.63 o 
  13  -3   3      138.52      175.42     25.79 o 
  15  -3   3      360.68      241.49     34.91 o 
  17  -3   3      213.91      199.09     35.45 o 
  19  -3   3       19.13       43.97     26.29 o 
  21  -3   3       43.13       60.89     25.66 o 
  23  -3   3       16.31       70.80     32.18 o 
  25  -3   3        6.03       16.45     27.90 o 
  27  -3   3       13.08       33.97     28.53 o 
 -30  -2   3        9.51       14.50     12.76 o 
 -28  -2   3       11.28       13.97     14.17 o 
 -26  -2   3      126.59      163.27     19.86 o 
 -24  -2   3      154.14      131.84     21.83 o 
 -22  -2   3       32.83       43.10     10.62 o 
 -20  -2   3      132.25      149.24     13.91 o 
 -18  -2   3      454.63      532.93     20.12 o 
 -16  -2   3      899.95      957.27     30.11 o 
 -14  -2   3      791.91      860.42     26.08 o 
 -12  -2   3     2463.21     2197.04     51.68 o 
 -10  -2   3      779.55      763.25     26.05 o 
  -8  -2   3      540.50      592.80     17.59 o 
  -6  -2   3     5033.23     5222.91     50.08 o 
  -4  -2   3     8545.27     7762.64     65.22 o 
  -2  -2   3     2220.45     2597.38     66.90 o 
   0  -2   3     1517.41     1500.64     49.27 o 
   2  -2   3      692.44      691.06     25.18 o 
   4  -2   3     3475.86     3433.85     78.54 o 
   6  -2   3     2206.44     2416.77     70.41 o 
   8  -2   3     7140.62     8103.00     78.61 o 
  10  -2   3      641.47      560.84     45.82 o 
  12  -2   3      255.73      254.33     34.34 o 
  14  -2   3      148.83      193.66     35.20 o 
  16  -2   3      771.34      845.62     67.58 o 
  18  -2   3      252.74      218.56     41.55 o 
  20  -2   3       96.82      110.24     34.35 o 
  22  -2   3        6.30       43.26     25.52 o 
  24  -2   3       16.78       21.44     21.34 o 
  26  -2   3        8.89       18.66     21.03 o 
  28  -2   3       12.57       18.52     26.66 o 
 -33  -1   3       18.34       12.35     18.29 o 
 -31  -1   3        5.85        0.64     13.38 o 
 -29  -1   3      413.65      385.53     45.18 o 
 -27  -1   3      225.13      247.04     35.69 o 
 -25  -1   3      245.30      267.55     22.98 o 
 -23  -1   3       84.18       76.96     11.79 o 
 -21  -1   3       78.64       83.44     13.26 o 
 -19  -1   3      143.28      150.45     11.25 o 
 -17  -1   3      137.41      155.98     10.34 o 
 -15  -1   3      542.72      514.28     16.08 o 
 -13  -1   3     2257.73     2464.46     31.33 o 
 -11  -1   3     3774.54     3742.91     38.81 o 
  -9  -1   3      104.36      102.58      9.43 o 
  -7  -1   3      226.58      203.37     11.50 o 
  -5  -1   3     5711.26     4968.01     52.90 o 
  -3  -1   3    14827.55    14971.35     96.18 o 
  -1  -1   3    13260.84    13905.28    195.83 o 
   1  -1   3     3189.88     3155.83     70.99 o 
   3  -1   3     3528.18     3233.00     64.80 o 
   5  -1   3      232.97      282.68     15.44 o 
   7  -1   3      696.76      832.60     32.72 o 
   9  -1   3     3549.70     3727.55    109.40 o 
  11  -1   3      238.48      378.73     40.08 o 
  13  -1   3       90.32       90.74     29.01 o 
  15  -1   3      109.40      171.31     35.12 o 
  17  -1   3      348.24      397.76     50.32 o 
  19  -1   3       57.11       85.97     35.75 o 
  21  -1   3       35.97       61.96     25.62 o 
  23  -1   3       15.50       40.78     25.72 o 
  25  -1   3        6.43       19.52     24.54 o 
  27  -1   3       38.08       90.05     31.62 o 
 -32   0   3       95.52      138.42     31.78 o 
 -30   0   3       32.58       56.17     23.17 o 
 -28   0   3      107.31      109.05     27.08 o 
 -26   0   3       13.43        4.58     13.47 o 
 -24   0   3       17.37       16.40     12.02 o 
 -22   0   3       15.08       -0.14      9.07 o 
 -20   0   3       14.46       19.78      6.55 o 
 -18   0   3      290.11      301.59     17.91 o 
 -16   0   3       42.31       31.38     12.14 o 
 -14   0   3        0.27        1.74      4.81 o 
 -12   0   3     3337.84     3522.89     47.62 o 
 -10   0   3     1455.40     1314.85     33.39 o 
  -8   0   3    15041.02    14998.68    107.32 o 
  -6   0   3       58.67       59.21      6.85 o 
  -4   0   3    12908.41    12341.73    111.40 o 
  -2   0   3      818.25      841.11     19.58 o 
   0   0   3       55.68       42.88      5.08 o 
   2   0   3     1633.48     1990.90     29.06 o 
   4   0   3     1039.23      752.50     23.29 o 
   6   0   3       77.96       73.85     10.25 o 
   8   0   3      111.97      157.73     25.48 o 
  10   0   3      254.49      239.37     33.13 o 
  12   0   3      559.69      435.60     28.47 o 
  14   0   3        1.99       35.41      8.00 o 
  16   0   3        2.14       22.64     22.29 o 
  18   0   3        3.77       21.26     20.56 o 
  20   0   3        4.36        3.58     20.28 o 
  22   0   3       29.99       17.63     18.61 o 
  24   0   3       81.03       92.27     28.62 o 
  26   0   3        0.12       -7.48     18.26 o 
  28   0   3       11.66      -14.30     22.53 o 
 -33   1   3       18.34        8.33     12.71 o 
 -31   1   3        5.84       22.03     20.65 o 
 -29   1   3      413.64      337.33     46.91 o 
 -27   1   3      225.03      302.04     43.17 o 
 -25   1   3      245.33      272.59     38.67 o 
 -23   1   3       84.18      129.36     26.55 o 
 -21   1   3       78.87       74.43     21.25 o 
 -19   1   3      143.36      124.75     24.12 o 
 -17   1   3      137.38      140.06     23.22 o 
 -15   1   3      542.91      543.94     40.38 o 
 -13   1   3     2260.30     2496.51     79.83 o 
 -11   1   3     3774.21     3768.66     58.04 o 
  -9   1   3      104.44      105.04      9.75 o 
  -7   1   3      226.49      195.01     14.35 o 
  -5   1   3     5711.41     5249.35     88.95 o 
  -3   1   3    14821.48    14757.35    149.25 o 
  -1   1   3    13257.70    14347.22    283.09 o 
   1   1   3     3191.11     3130.92     48.48 o 
   3   1   3     3529.80     3157.65     54.55 o 
   5   1   3      233.65      276.17     26.20 o 
   7   1   3      697.75      760.51     45.95 o 
   9   1   3     3549.16     3637.09    107.46 o 
  11   1   3      238.05      251.07     30.41 o 
  13   1   3       90.36       65.05     11.47 o 
  15   1   3      109.55      158.05     15.78 o 
  17   1   3      348.43      356.41     41.48 o 
  19   1   3       57.02       10.42     19.50 o 
  21   1   3       35.94      -23.99     27.32 o 
  23   1   3       15.48        4.45     16.52 o 
  25   1   3        6.45      -30.14     30.14 o 
 -32   2   3       27.95       31.19     23.95 o 
 -30   2   3        9.52        7.68     15.90 o 
 -28   2   3       11.28       13.43     17.77 o 
 -26   2   3      126.53      140.10     30.63 o 
 -24   2   3      154.20      122.14     27.61 o 
 -22   2   3       32.83       35.76     19.61 o 
 -20   2   3      132.07      146.04     25.97 o 
 -18   2   3      454.64      508.80     45.61 o 
 -16   2   3      899.11      962.96     58.38 o 
 -14   2   3      791.24      906.24     53.76 o 
 -12   2   3     2462.64     2228.36     78.87 o 
 -10   2   3      779.32      731.30     42.95 o 
  -8   2   3      542.39      573.74     17.25 o 
  -6   2   3     5034.87     5136.86     78.03 o 
  -4   2   3     8546.48     7612.56    120.27 o 
  -2   2   3     2220.86     2489.01     40.11 o 
   0   2   3     1519.18     1396.69     48.52 o 
   2   2   3      694.27      683.36     34.56 o 
   4   2   3     3479.10     3357.52     80.58 o 
   6   2   3     2206.50     2321.82     70.48 o 
  12   2   3      255.52      265.61     24.03 o 
  14   2   3      148.74      165.80     19.31 o 
  16   2   3      771.49      804.89     41.79 o 
 -31   3   3        1.84      -11.10     14.74 o 
 -29   3   3        4.54       41.08     25.78 o 
 -27   3   3        8.91       -5.74     16.81 o 
 -25   3   3       49.19       23.27     18.22 o 
 -23   3   3       41.12       19.03     16.64 o 
 -21   3   3      114.22      103.35     27.00 o 
 -19   3   3      484.24      646.44     55.75 o 
 -17   3   3      212.71      183.23     27.48 o 
 -15   3   3      240.56      231.95     30.86 o 
 -13   3   3      435.02      383.19     36.05 o 
 -11   3   3      587.21      729.20     46.58 o 
  -9   3   3      427.08      407.86     34.30 o 
  -7   3   3     1092.62     1067.93     50.90 o 
  -5   3   3     2771.01     2875.62     52.82 o 
  -3   3   3      447.86      438.12     17.23 o 
  -1   3   3     1081.84     1179.69     46.70 o 
   1   3   3      342.46      340.76     26.61 o 
   3   3   3     3764.56     3396.68     81.53 o 
   5   3   3     4504.43     5081.04    103.12 o 
   7   3   3     1378.23     1286.74     54.36 o 
  11   3   3      691.88      669.76     42.32 o 
  13   3   3      138.81      223.37     26.50 o 
  15   3   3      360.37      314.04     31.17 o 
  17   3   3      213.72      197.93     25.48 o 
  19   3   3       19.17       47.34     14.81 o 
 -30   4   3        1.35       -2.24     17.90 o 
 -28   4   3        7.60       39.33     22.06 o 
 -26   4   3       27.32        3.45     16.42 o 
 -24   4   3       54.82       71.47     27.34 o 
 -22   4   3      176.89      192.47     36.17 o 
 -20   4   3      355.81      425.30     47.52 o 
 -18   4   3     1059.59     1013.81     70.18 o 
 -16   4   3       81.72      113.76     24.46 o 
 -14   4   3      333.12      344.32     39.93 o 
 -12   4   3      174.06      173.23     26.60 o 
 -10   4   3     1338.52     1403.06     68.63 o 
  -8   4   3     1517.37     1477.76     67.19 o 
  -6   4   3     1795.08     1726.06     68.78 o 
  -4   4   3     1182.07     1219.19     53.99 o 
  -2   4   3     1018.67      821.66     44.69 o 
   0   4   3      395.52      387.38     30.44 o 
   2   4   3     1001.78     1017.76     47.37 o 
   4   4   3      123.62      161.04     18.95 o 
   6   4   3      216.46      329.07     28.14 o 
   8   4   3      211.77      154.43     16.06 o 
  10   4   3      346.64      372.69     35.77 o 
  12   4   3       41.43       34.86     14.35 o 
  14   4   3       15.45       15.50     12.61 o 
  16   4   3      137.93      129.36     22.97 o 
  18   4   3       53.31       23.86     12.25 o 
  26   4   3       16.40       23.92     21.36 o 
 -29   5   3       11.71       -0.85     19.04 o 
 -27   5   3        2.85       30.45     24.70 o 
 -25   5   3       17.96       33.88     20.85 o 
 -23   5   3      137.38      161.73     35.29 o 
 -21   5   3      821.13      868.80     72.23 o 
 -19   5   3        0.79       15.58     16.95 o 
 -17   5   3      504.26      431.76     47.56 o 
 -15   5   3      110.48      189.15     32.60 o 
 -13   5   3      135.29      172.82     30.52 o 
 -11   5   3      492.75      539.17     47.60 o 
  -9   5   3      600.71      675.60     49.26 o 
  -7   5   3       85.48       69.93     16.51 o 
  -5   5   3      551.14      521.14     18.18 o 
  -3   5   3     1257.08     1132.72     31.81 o 
  -1   5   3     2605.06     2521.08     51.29 o 
   1   5   3      134.53      170.07     20.66 o 
   3   5   3       32.57       52.95     13.55 o 
   5   5   3       98.66       93.68     16.13 o 
   7   5   3      300.11      364.31     24.43 o 
   9   5   3      181.46      164.73     17.33 o 
  11   5   3      140.85      127.53     24.06 o 
  13   5   3       65.73       76.27     21.54 o 
  15   5   3       63.05       51.99     20.45 o 
  17   5   3       11.87        3.12     10.95 o 
  19   5   3       32.93       45.04     18.77 o 
  23   5   3       19.20       32.38     22.66 o 
  25   5   3        2.53       60.22     30.76 o 
 -28   6   3        6.96        8.09     17.96 o 
 -26   6   3        3.78       21.03     23.37 o 
 -24   6   3       30.79       66.32     29.59 o 
 -22   6   3      332.33      278.49     44.50 o 
 -20   6   3      234.54      141.03     33.07 o 
 -18   6   3      154.15      122.02     30.20 o 
 -16   6   3      320.02      201.67     35.42 o 
 -14   6   3      485.14      696.15     60.29 o 
 -12   6   3      714.75      663.40     54.89 o 
 -10   6   3      553.35      476.24     46.79 o 
  -8   6   3      326.10      199.96     29.63 o 
  -6   6   3       25.19       18.70      2.81 o 
  -4   6   3       88.07       59.82      8.38 o 
  -2   6   3       58.82       44.36      8.24 o 
   0   6   3       53.54       31.51      8.03 o 
   2   6   3      771.72      809.46     32.94 o 
   4   6   3       89.15      101.38     11.52 o 
   6   6   3      124.24      129.94     13.36 o 
   8   6   3        2.59        0.99      6.24 o 
  10   6   3        8.31       38.62     12.65 o 
  12   6   3      133.19       94.75     17.86 o 
  14   6   3      121.15      134.70     20.43 o 
  16   6   3       55.35       41.44     13.64 o 
  18   6   3       45.97       49.47     15.16 o 
  20   6   3       34.25       20.29     13.28 o 
  22   6   3       12.14        5.41     14.96 o 
  24   6   3       10.49       47.10     25.23 o 
 -25   7   3        2.45       21.04     21.51 o 
 -23   7   3       23.04       28.24     21.06 o 
 -21   7   3       67.85       19.24     15.25 o 
 -19   7   3       44.71       67.42     15.56 o 
 -17   7   3      236.51      295.69     42.28 o 
 -15   7   3      140.35       93.13     26.23 o 
 -13   7   3       35.97        6.84     15.50 o 
 -11   7   3      189.91      152.85     29.62 o 
  -9   7   3      112.95       92.12     23.96 o 
  -7   7   3       21.39       21.37     12.06 o 
  -5   7   3      401.37      367.27     18.75 o 
  -3   7   3       21.83       16.57      6.66 o 
  -1   7   3      102.79       95.56     11.30 o 
   1   7   3     1430.05     1331.05     39.00 o 
   3   7   3      199.75      163.39     14.91 o 
   5   7   3      549.37      479.00     24.66 o 
   7   7   3       25.15       22.89      7.56 o 
   9   7   3       28.62       37.22      9.37 o 
  11   7   3       13.93       23.68     12.01 o 
  13   7   3       75.99       38.27     21.42 o 
  15   7   3        5.44        1.98     10.75 o 
  17   7   3        0.95       11.06     11.22 o 
  19   7   3        0.34       -2.78     10.75 o 
  21   7   3        4.38       14.65     19.39 o 
 -24   8   3        9.89       21.58     20.99 o 
 -22   8   3       22.44       43.20     22.80 o 
 -20   8   3       20.34       47.45     24.58 o 
 -18   8   3       11.88       -4.81      9.39 o 
 -16   8   3       13.92       12.55     10.25 o 
 -14   8   3       55.81       94.08     19.42 o 
 -12   8   3       61.14       54.43     12.73 o 
 -10   8   3      324.40      349.91     30.76 o 
  -8   8   3      253.34      273.30     27.02 o 
  -6   8   3      468.61      442.33     34.89 o 
  -4   8   3      398.33      398.79     19.76 o 
  -2   8   3      326.47      280.69     18.77 o 
   0   8   3      139.85      147.96     14.42 o 
   2   8   3      135.99      194.96     16.32 o 
   4   8   3       65.90       64.45     15.89 o 
   6   8   3       28.53       23.77      7.96 o 
   8   8   3       22.85       46.57      9.54 o 
  10   8   3        0.70       23.96     29.09 o 
  12   8   3       18.26       -0.94     10.94 o 
  14   8   3        1.16       25.58     13.72 o 
  16   8   3       23.23       33.88     16.39 o 
  18   8   3        5.06       21.55     14.39 o 
 -19   9   3       16.07      -19.37     20.75 o 
 -17   9   3        8.68       -1.87     14.93 o 
 -15   9   3       16.65        3.03     16.39 o 
 -13   9   3       12.02        3.14      9.83 o 
 -11   9   3        5.98       -2.96     15.41 o 
  -9   9   3       59.32       41.43     13.54 o 
  -7   9   3       45.22       25.49     11.45 o 
  -5   9   3       30.78       16.79     10.15 o 
  -3   9   3       32.23       39.63     13.12 o 
  -1   9   3       84.03       87.11     16.43 o 
   1   9   3       16.24       13.90      7.41 o 
   3   9   3       49.74       98.69     12.75 o 
   5   9   3       26.33       11.65      9.90 o 
   7   9   3       15.30        8.52      9.49 o 
   9   9   3       13.43       19.17     21.39 o 
  11   9   3       17.18        7.40     12.45 o 
  13   9   3       13.52       40.57     16.46 o 
  15   9   3       13.74       39.21     17.40 o 
 -16  10   3        8.18        5.86     11.76 o 
 -14  10   3        7.58       16.34     27.06 o 
 -12  10   3        0.55       -9.37     22.72 o 
 -10  10   3        2.62        8.31     11.00 o 
  -8  10   3       11.57       20.91     12.10 o 
  -6  10   3       28.45       38.50     18.04 o 
  -4  10   3        7.85       12.39     10.84 o 
  -2  10   3       14.56        0.65      8.17 o 
   0  10   3       11.96       38.95     21.97 o 
   2  10   3        6.25      -20.61     20.61 o 
   4  10   3        3.30        5.40     18.61 o 
   6  10   3       24.70       28.85     22.41 o 
   8  10   3       21.90       36.24     14.48 o 
  10  10   3       72.95      109.23     21.83 o 
  -7  11   3        6.42        6.92     19.36 o 
  -5  11   3        3.63       -6.98     15.95 o 
  -3  11   3        7.11       -3.75     19.88 o 
  -1  11   3       12.37       39.89     25.10 o 
   1  11   3       25.18       42.17     27.05 o 
   3  11   3        2.88       35.67     25.08 o 
  18  -6   4       21.19        8.04     19.71 o 
  20  -6   4        1.51      -19.43     29.66 o 
  22  -6   4        3.71       74.36     33.09 o 
  15  -5   4       14.99      -21.36     34.00 o 
  17  -5   4       17.97      -29.29     29.29 o 
  19  -5   4        0.50       -1.87     22.98 o 
  21  -5   4       24.04       -8.74     26.67 o 
  23  -5   4        2.69       -3.46     18.73 o 
 -24  -4   4       32.15       28.85     11.99 o 
 -22  -4   4      322.00      261.54     23.09 o 
 -20  -4   4      226.25      212.34     18.92 o 
 -18  -4   4       73.68       49.14      7.43 o 
 -16  -4   4        0.77        1.14      2.86 o 
   6  -4   4       66.92      121.24     17.37 o 
   8  -4   4      651.42      623.05     34.83 o 
  10  -4   4      198.07      171.21     17.62 o 
  12  -4   4       13.83      -33.31     33.31 o 
  14  -4   4       14.21      -31.81     31.81 o 
  16  -4   4       41.49       50.19     19.36 o 
  18  -4   4        1.80        4.57     23.61 o 
  20  -4   4       10.16        4.00     21.69 o 
  22  -4   4       18.44       40.95     27.62 o 
  24  -4   4       26.22       87.77     35.80 o 
 -27  -3   4        8.09       13.01     12.36 o 
 -25  -3   4       18.26        3.58      6.31 o 
 -23  -3   4       48.77       43.53     11.01 o 
 -21  -3   4      472.87      450.25     33.43 o 
 -19  -3   4      229.48      228.04     16.13 o 
 -17  -3   4       71.87       39.67     11.63 o 
 -15  -3   4      147.20      155.78     14.77 o 
 -13  -3   4     1082.18      948.47     30.84 o 
 -11  -3   4     4437.21     4426.39     57.48 o 
  -9  -3   4     6319.35     6480.61     66.26 o 
   5  -3   4     1168.96     1176.14     45.73 o 
   7  -3   4      259.65      287.66     21.51 o 
   9  -3   4      669.19      747.19     61.70 o 
  11  -3   4       79.26       90.08     11.45 o 
  13  -3   4      325.70      325.66     42.53 o 
  15  -3   4      294.02      276.39     41.08 o 
  17  -3   4       85.64       68.53     27.09 o 
  19  -3   4       14.19       54.48     32.15 o 
  21  -3   4        3.71       90.15     37.87 o 
  23  -3   4       34.30       88.02     32.32 o 
  25  -3   4       16.65       51.50     34.11 o 
 -30  -2   4       11.27       32.73     16.34 o 
 -28  -2   4      114.05      113.72     24.18 o 
 -26  -2   4       20.82       27.29     12.93 o 
 -24  -2   4       22.29       33.53     14.54 o 
 -22  -2   4      127.96       97.40     13.14 o 
 -20  -2   4      473.08      501.25     19.13 o 
 -18  -2   4       23.68       31.95      6.47 o 
 -16  -2   4      785.85      770.67     28.97 o 
 -14  -2   4       24.65       31.20      8.42 o 
 -12  -2   4     1081.33     1098.90     37.56 o 
 -10  -2   4      639.71      499.43     24.69 o 
  -8  -2   4     2531.66     3046.56     55.88 o 
  -6  -2   4     1907.27     1894.32     40.65 o 
  -4  -2   4     5699.30     5793.01     66.91 o 
  -2  -2   4      531.06      416.18     30.11 o 
   0  -2   4     1485.51     1337.18     38.19 o 
   2  -2   4      170.56      195.13     21.25 o 
   4  -2   4     1842.74     1755.85     71.37 o 
   6  -2   4      462.91      397.46     36.98 o 
   8  -2   4     2085.76     2116.11     88.46 o 
  10  -2   4       49.57       -4.59     17.51 o 
  12  -2   4      153.62      171.30     22.14 o 
  14  -2   4      171.44      166.13     36.34 o 
  16  -2   4      800.31      844.39     71.65 o 
  18  -2   4      113.88      255.87     47.39 o 
  20  -2   4       83.98      143.47     38.24 o 
  22  -2   4       36.21       32.39     30.20 o 
  24  -2   4        2.74       32.80     28.68 o 
  26  -2   4        7.49       21.20     27.99 o 
 -33  -1   4        0.68      -17.70     17.70 o 
 -31  -1   4       69.80       75.51     23.08 o 
 -29  -1   4      103.17      110.95     27.39 o 
 -27  -1   4       51.71       35.40     17.04 o 
 -25  -1   4      270.51      331.17     22.88 o 
 -23  -1   4       74.32       67.64     11.39 o 
 -21  -1   4       95.55      127.90     14.51 o 
 -19  -1   4      148.46      164.43     14.08 o 
 -17  -1   4     1095.26     1206.18     31.98 o 
 -15  -1   4     4343.42     4401.39     37.95 o 
 -13  -1   4     1251.03     1320.88     49.03 o 
 -11  -1   4     1861.62     1927.45     54.25 o 
  -9  -1   4      151.33      169.41     12.55 o 
  -7  -1   4     9396.99     9461.38     85.61 o 
  -5  -1   4      702.35      667.15     20.77 o 
  -3  -1   4      252.31      203.97     14.23 o 
  -1  -1   4      588.13      511.30     15.31 o 
   1  -1   4     2620.70     2220.13     44.19 o 
   3  -1   4      476.39      501.86     20.70 o 
   5  -1   4     2187.19     2006.29     75.73 o 
   7  -1   4      930.27      718.73     51.62 o 
   9  -1   4      574.27      541.87     48.80 o 
  11  -1   4      254.73      206.51     34.93 o 
  15  -1   4      301.33      334.88     48.78 o 
  17  -1   4      261.73      241.78     45.90 o 
  19  -1   4      342.26      495.14     59.94 o 
  21  -1   4        1.57       39.25     24.06 o 
  23  -1   4        3.02      -11.74     20.40 o 
  25  -1   4        9.06       30.71     24.88 o 
  27  -1   4       22.10       -3.15     21.15 o 
 -32   0   4      128.86      141.66     32.61 o 
 -30   0   4      200.25      143.89     32.29 o 
 -28   0   4      371.97      354.35     44.41 o 
 -26   0   4       90.14      105.08     22.22 o 
 -24   0   4       14.18       -9.48     17.94 o 
 -22   0   4       19.26       12.56     10.43 o 
 -20   0   4       35.19       18.08     12.79 o 
 -18   0   4       20.60        8.51     12.79 o 
 -16   0   4       79.57       39.29     13.72 o 
 -14   0   4       14.50        9.35      8.83 o 
 -12   0   4     6705.69     6800.63     85.14 o 
 -10   0   4      338.53      394.17     19.41 o 
  -8   0   4      212.71      157.94     12.41 o 
  -6   0   4       31.37       22.36      3.23 o 
  -4   0   4      626.73      482.58     12.90 o 
  -2   0   4     2956.11     3428.02     36.82 o 
   0   0   4      828.96      913.78     20.66 o 
   2   0   4       20.29        7.77      5.60 o 
   4   0   4      129.10      123.62     11.64 o 
   6   0   4      123.04      104.11     23.97 o 
   8   0   4      364.54      359.04     41.29 o 
  10   0   4     2779.70     2620.62    102.61 o 
  12   0   4       26.85      114.13     30.97 o 
  14   0   4      323.24      361.49     25.69 o 
  16   0   4       16.83       71.62     28.18 o 
  18   0   4       89.75       65.74     27.79 o 
  20   0   4        9.14      -22.38     22.38 o 
  22   0   4        2.71       -7.54     18.44 o 
  24   0   4       15.51      -12.76     21.87 o 
  26   0   4       25.20       26.95     20.67 o 
 -33   1   4        0.68        1.82     14.48 o 
 -31   1   4       69.80       88.85     28.36 o 
 -29   1   4      103.19      124.53     32.06 o 
 -27   1   4       51.73       44.78     19.13 o 
 -25   1   4      270.51      292.06     39.02 o 
 -23   1   4       74.27       59.16     21.84 o 
 -21   1   4       95.52      112.95     23.80 o 
 -19   1   4      148.33      163.96     27.54 o 
 -17   1   4     1094.42     1196.45     62.82 o 
 -15   1   4     4342.78     4484.28    116.11 o 
 -13   1   4     1249.14     1397.26     39.14 o 
 -11   1   4     1859.56     1872.21     42.18 o 
  -9   1   4      151.68      146.20     11.68 o 
  -7   1   4     9403.10     9275.36    110.81 o 
  -5   1   4      700.45      651.26     33.65 o 
  -3   1   4      253.08      221.86     13.98 o 
  -1   1   4      590.11      478.48     17.20 o 
   1   1   4     2621.88     2164.78     40.26 o 
   3   1   4      477.76      503.98     20.10 o 
   5   1   4     2186.39     1949.03     76.14 o 
   7   1   4      929.86      749.80     49.78 o 
   9   1   4      574.34      496.24     42.48 o 
  11   1   4      255.01      149.50     26.71 o 
  13   1   4      196.63      218.82     28.57 o 
  15   1   4      301.43      341.31     20.64 o 
  17   1   4      261.71      207.37     16.28 o 
  19   1   4      342.15      386.77     45.63 o 
  21   1   4        1.56      -25.99     30.84 o 
  23   1   4        3.02      -25.97     25.97 o 
  25   1   4        9.06      -24.56     25.02 o 
 -32   2   4       21.10       13.89     14.63 o 
 -30   2   4       11.27       37.55     21.57 o 
 -28   2   4      114.02       94.43     24.56 o 
 -26   2   4       20.82       21.74     13.45 o 
 -24   2   4       22.26        1.44     15.66 o 
 -22   2   4      127.91       93.34     21.93 o 
 -20   2   4      473.06      521.48     46.82 o 
 -18   2   4       23.69       33.23     14.83 o 
 -16   2   4      786.32      821.57     54.77 o 
 -14   2   4       24.54       36.24     14.28 o 
 -12   2   4     1081.07     1106.51     31.50 o 
 -10   2   4      639.53      504.38     19.98 o 
  -8   2   4     2533.04     2955.23     45.88 o 
  -6   2   4     1908.82     1891.51     37.04 o 
  -4   2   4     5701.17     5741.98     66.87 o 
  -2   2   4      530.16      377.64     18.56 o 
   0   2   4     1485.30     1373.10     36.15 o 
   2   2   4      171.43      188.13     22.44 o 
   4   2   4     1843.58     1858.57     66.76 o 
   6   2   4      461.80      467.11     35.78 o 
  14   2   4      171.47      136.85     18.55 o 
  16   2   4      800.07      819.29     45.17 o 
  18   2   4      113.91      167.75     20.54 o 
 -31   3   4        8.39        8.97     19.23 o 
 -29   3   4        8.59       11.83     15.91 o 
 -27   3   4        8.08        7.75     15.02 o 
 -25   3   4       18.25       12.06     15.50 o 
 -23   3   4       48.79       80.80     24.49 o 
 -21   3   4      473.04      443.94     47.74 o 
 -19   3   4      229.40      258.38     37.44 o 
 -17   3   4       71.97       47.07     16.41 o 
 -15   3   4      147.41      181.20     28.54 o 
 -13   3   4     1083.19     1067.29     60.88 o 
 -11   3   4     4438.04     4372.89     51.86 o 
  -9   3   4     6318.10     6332.99     59.21 o 
  -7   3   4     3839.53     3743.93    113.72 o 
  -5   3   4     3417.54     3066.98    170.87 o 
  -3   3   4      391.54      324.90     30.63 o 
  -1   3   4      164.26      195.24     24.81 o 
   1   3   4      729.54      803.44     44.17 o 
   3   3   4     3222.83     3208.04     89.13 o 
   5   3   4     1168.25     1157.20     55.26 o 
   7   3   4      260.16      262.37     27.78 o 
  13   3   4      325.57      367.43     35.09 o 
  15   3   4      293.89      290.84     30.40 o 
  17   3   4       85.71      103.40     19.47 o 
  19   3   4       14.15       -0.36      9.28 o 
 -30   4   4       15.77       -0.77     14.13 o 
 -28   4   4       27.52       27.80     18.72 o 
 -26   4   4       21.89       44.72     21.82 o 
 -24   4   4       32.17       27.88     15.10 o 
 -22   4   4      321.99      291.46     42.65 o 
 -20   4   4      225.92      240.63     38.55 o 
 -18   4   4       73.71       49.43     21.12 o 
 -16   4   4        0.77       12.14     14.56 o 
 -14   4   4       25.80       57.74     17.81 o 
 -12   4   4      133.67      155.60     25.56 o 
 -10   4   4       81.65      150.71     27.10 o 
  -8   4   4      474.58      485.67     38.78 o 
  -6   4   4      137.01      100.46      8.57 o 
  -4   4   4        5.63        8.02      4.90 o 
  -2   4   4      726.89      827.91     45.95 o 
   0   4   4      203.82      209.59     24.53 o 
   2   4   4      234.48      230.63     25.85 o 
   4   4   4       84.78      119.45     19.39 o 
   6   4   4       66.75      110.67     19.03 o 
   8   4   4      651.66      584.93     42.93 o 
  10   4   4      197.77      191.02     28.13 o 
  12   4   4       13.94        2.95     11.13 o 
  14   4   4       14.21        6.59     11.33 o 
  16   4   4       41.57       45.02     16.13 o 
  18   4   4        1.81       -6.58     13.33 o 
  20   4   4       10.16       23.84     13.47 o 
 -29   5   4       11.87       41.84     22.57 o 
 -27   5   4       12.18       11.76     16.92 o 
 -25   5   4        6.51       17.90     24.01 o 
 -23   5   4       48.29       54.65     22.94 o 
 -21   5   4        0.72       30.72     21.71 o 
 -19   5   4       64.30       44.48     20.63 o 
 -17   5   4      333.60      289.84     40.40 o 
 -15   5   4      541.17      487.93     48.31 o 
 -13   5   4      146.81      155.24     29.41 o 
 -11   5   4      103.37       87.41     22.08 o 
  -9   5   4      236.65      231.96     29.99 o 
  -7   5   4       29.75       32.22      3.13 o 
  -5   5   4     1223.88     1145.29     31.15 o 
  -3   5   4       99.89      100.29     19.93 o 
  -1   5   4      789.36      845.73     48.77 o 
   1   5   4       30.67       20.72     12.09 o 
   3   5   4      171.63      144.50     21.38 o 
   5   5   4      784.64      917.28     51.45 o 
   7   5   4       92.43      130.96     21.59 o 
   9   5   4       35.89       43.85     11.71 o 
  11   5   4       24.52        4.46     15.20 o 
  13   5   4       60.53       57.10     18.71 o 
  15   5   4       15.03       25.32     15.00 o 
  17   5   4       17.97       23.10     13.05 o 
  19   5   4        0.50       16.35     13.61 o 
  21   5   4       24.07       30.33     15.61 o 
 -28   6   4       55.20        3.40     19.74 o 
 -26   6   4        2.47       18.44     17.57 o 
 -24   6   4        3.04       -8.79     19.04 o 
 -22   6   4       67.25       14.08     20.83 o 
 -20   6   4      134.63       77.19     26.51 o 
 -18   6   4       60.41       46.65     20.50 o 
 -16   6   4      102.52       46.80     18.20 o 
 -14   6   4      662.47      566.06     54.11 o 
 -12   6   4      619.77      503.23     48.98 o 
 -10   6   4        7.16       -7.98     14.63 o 
  -8   6   4       28.76       33.55     16.00 o 
  -6   6   4       81.32       55.13      5.20 o 
  -4   6   4       53.29       55.64      8.75 o 
  -2   6   4      284.11      326.86     21.02 o 
   0   6   4      700.60      806.81     51.39 o 
   2   6   4       57.11       67.34     17.88 o 
   4   6   4      218.90      239.62     27.37 o 
   6   6   4      531.33      543.03     31.97 o 
   8   6   4      486.22      546.70     33.29 o 
  10   6   4      235.42      222.01     34.96 o 
  12   6   4       55.88       42.48     18.81 o 
  14   6   4       55.96      107.72     27.44 o 
  16   6   4       10.39       21.16     14.76 o 
  18   6   4       21.23       36.76     19.40 o 
  20   6   4        1.50       11.68     13.46 o 
  22   6   4        3.71       17.53     22.92 o 
 -25   7   4        0.67        2.72     15.70 o 
 -23   7   4        4.90       -2.03     20.52 o 
 -21   7   4       97.76       91.21     31.50 o 
 -19   7   4       36.70       56.03     22.80 o 
 -17   7   4       42.31        0.04     16.97 o 
 -15   7   4       37.11       59.44     22.59 o 
 -13   7   4       46.54       43.39     19.58 o 
 -11   7   4      594.28      421.35     46.86 o 
  -9   7   4       48.72       67.11     18.90 o 
  -7   7   4       42.30       38.76      7.42 o 
  -5   7   4      211.81      175.77     14.13 o 
  -3   7   4       93.77      115.48     12.90 o 
  -1   7   4      535.74      652.26     30.85 o 
   1   7   4      168.73      138.58     15.70 o 
   3   7   4      212.03      218.55     17.26 o 
   5   7   4        5.39       -2.70      6.56 o 
   7   7   4      104.09       80.90     12.69 o 
   9   7   4       53.57       46.42      9.92 o 
  11   7   4       95.10      111.25     20.46 o 
  13   7   4       28.34       22.74     12.33 o 
  15   7   4       19.86        6.49     12.01 o 
  17   7   4        2.96        0.02     13.29 o 
  19   7   4       20.61       17.40     14.01 o 
 -24   8   4       17.67       15.78     17.58 o 
 -22   8   4       37.41       43.62     26.47 o 
 -20   8   4       15.64       17.01     12.37 o 
 -18   8   4       21.48       24.31     15.18 o 
 -16   8   4       15.96       60.02     25.59 o 
 -14   8   4       28.57       15.36     14.28 o 
 -12   8   4       51.19       74.83     23.57 o 
 -10   8   4        1.67       12.53     15.16 o 
  -8   8   4      170.04      186.31     32.08 o 
  -6   8   4      180.67      137.11     27.84 o 
  -4   8   4      380.06      339.21     30.21 o 
  -2   8   4       22.02        9.61      7.11 o 
   0   8   4       79.41       83.54     11.80 o 
   2   8   4      112.48      140.46     15.20 o 
   4   8   4       10.95        9.05      6.70 o 
   6   8   4       63.78       79.57     12.57 o 
   8   8   4       29.85       34.19     14.09 o 
  10   8   4       23.83       12.74     12.70 o 
  12   8   4       35.48       31.98     26.42 o 
  14   8   4        0.05        4.10     13.05 o 
  16   8   4       12.87       21.35     14.95 o 
  18   8   4        3.60       -1.54     12.56 o 
 -19   9   4        2.36       12.60     11.35 o 
 -17   9   4        0.60       -6.08     11.01 o 
 -15   9   4        3.94        2.06      9.56 o 
 -13   9   4       13.13       16.30     10.90 o 
 -11   9   4       36.14       16.56     11.31 o 
  -9   9   4       58.38       52.40     15.04 o 
  -7   9   4        5.98       -9.98     12.44 o 
  -5   9   4       20.24        6.74     15.54 o 
  -3   9   4       54.06       55.45     14.49 o 
  -1   9   4       48.92       37.57     17.74 o 
   1   9   4       26.90       23.48      8.58 o 
   3   9   4       14.96        4.57      7.61 o 
   5   9   4       22.72       43.05     13.85 o 
   7   9   4       42.26       53.69     14.75 o 
   9   9   4       11.35        5.99     11.02 o 
  11   9   4        8.55       14.31     11.62 o 
  13   9   4       21.45       40.02     15.86 o 
 -16  10   4        0.74        7.61     11.46 o 
 -14  10   4        0.73        6.85     12.44 o 
 -12  10   4       11.76       24.81     15.53 o 
 -10  10   4        3.27       23.88     12.67 o 
  -8  10   4        0.19        1.56     14.49 o 
  -6  10   4       20.28       12.80     28.72 o 
  -4  10   4       18.25       23.69     11.62 o 
  -2  10   4        4.25        4.59      9.44 o 
   0  10   4       11.16       20.92     18.02 o 
   2  10   4        1.23        2.71     21.75 o 
   4  10   4        2.98      -15.20     19.36 o 
   6  10   4       14.25      -17.52     21.20 o 
   8  10   4       14.47       30.11     14.01 o 
  10  10   4       17.49       33.60     12.76 o 
  -5  11   4        1.62       35.11     21.27 o 
  -3  11   4        0.50        4.44     18.76 o 
  -1  11   4        3.18        4.19     18.45 o 
  17  -7   5       15.29        7.74     24.62 o 
  19  -7   5        0.36      -37.08     37.08 o 
  16  -6   5        3.70        9.01     20.84 o 
  18  -6   5       33.37       30.38     17.52 o 
  20  -6   5       14.01       -6.15     25.34 o 
  13  -5   5       25.14      -34.46     34.46 o 
  15  -5   5       12.79       13.56     18.61 o 
  17  -5   5        3.96      -28.49     28.49 o 
  19  -5   5        7.99       22.03     23.54 o 
  21  -5   5        3.32       -7.57     22.70 o 
  23  -5   5       46.89      100.87     39.73 o 
 -20  -4   5       13.43       18.83      6.77 o 
 -18  -4   5       34.09       15.00      5.61 o 
 -16  -4   5       59.73       61.10      7.68 o 
 -14  -4   5       37.46       36.62      5.26 o 
   8  -4   5      258.40      241.17     23.82 o 
  10  -4   5       67.05       59.57     18.63 o 
  12  -4   5       76.83       69.76     22.07 o 
  14  -4   5       36.68       34.97     19.12 o 
  16  -4   5       27.03       39.22     24.07 o 
  18  -4   5        0.68        6.13     19.70 o 
  20  -4   5        2.19       14.06     28.18 o 
  22  -4   5        5.68       77.02     37.84 o 
  24  -4   5        1.84       56.19     36.45 o 
 -25  -3   5        6.15       -6.88     11.65 o 
 -23  -3   5      274.58      247.01     18.12 o 
 -21  -3   5       97.66       91.69     15.14 o 
 -19  -3   5       84.37      110.85     10.66 o 
 -17  -3   5      334.78      370.65     25.47 o 
 -15  -3   5      212.93      173.20     16.05 o 
 -13  -3   5     1202.41     1268.67     38.41 o 
 -11  -3   5     1452.21     1562.45     40.88 o 
  -9  -3   5      343.97      396.85     21.76 o 
  -7  -3   5      435.69      463.82     24.53 o 
   7  -3   5      327.55      237.14     34.78 o 
   9  -3   5      263.80      395.61     43.97 o 
  11  -3   5      224.11      316.34     29.32 o 
  13  -3   5      330.03      375.87     47.97 o 
  15  -3   5       43.56      111.55     34.32 o 
  17  -3   5       49.99      103.37     32.80 o 
  19  -3   5      114.61      161.71     43.14 o 
  21  -3   5       21.85       32.54     31.06 o 
  23  -3   5       14.26       53.18     34.43 o 
  25  -3   5       10.05       29.34     30.50 o 
 -30  -2   5      180.76      199.96     32.29 o 
 -28  -2   5       82.54       81.90     19.99 o 
 -26  -2   5       66.35       67.45     17.06 o 
 -24  -2   5      102.40      109.59     13.42 o 
 -22  -2   5      436.06      363.96     21.25 o 
 -20  -2   5      251.47      218.51     11.01 o 
 -18  -2   5      474.43      484.38     19.34 o 
 -16  -2   5       39.53       39.66      5.93 o 
 -14  -2   5       60.12       48.54     11.05 o 
 -12  -2   5     1243.63     1354.61     47.10 o 
 -10  -2   5     3579.13     3587.38     72.66 o 
  -8  -2   5     4388.34     4469.12     80.82 o 
  -6  -2   5     5097.69     4941.90     87.33 o 
  -4  -2   5     2461.29     2588.44     50.08 o 
  -2  -2   5      882.14      951.59     50.04 o 
   2  -2   5      129.19      126.61     19.34 o 
   4  -2   5     1341.88     1326.52     67.50 o 
   6  -2   5     1734.42     1811.30     83.32 o 
   8  -2   5      193.03      277.73     36.90 o 
  10  -2   5       81.33      117.73     31.02 o 
  12  -2   5      121.82      153.81     39.17 o 
  14  -2   5      444.70      521.99     58.08 o 
  16  -2   5      236.24      285.40     49.88 o 
  18  -2   5       51.74       31.17     30.55 o 
  20  -2   5       73.38      126.83     36.12 o 
  22  -2   5       10.31       24.27     28.25 o 
  24  -2   5        0.78       25.90     23.25 o 
  26  -2   5       18.18       57.84     32.01 o 
 -33  -1   5       47.25       39.47     21.05 o 
 -31  -1   5       94.79       93.68     24.85 o 
 -29  -1   5      119.63      175.87     32.94 o 
 -27  -1   5       10.80       -2.02     12.77 o 
 -25  -1   5       52.35       43.59     17.16 o 
 -23  -1   5      134.35      129.12     11.67 o 
 -21  -1   5      328.06      310.39     16.21 o 
 -19  -1   5      114.20      105.03      9.31 o 
 -17  -1   5     1867.07     1753.38     65.91 o 
 -15  -1   5      804.29      820.77     40.34 o 
 -13  -1   5      606.73      591.62     35.12 o 
 -11  -1   5     1216.16     1257.82     47.59 o 
  -9  -1   5      668.35      741.24     16.29 o 
  -7  -1   5     2503.77     2542.95     46.55 o 
  -5  -1   5      754.52      870.63     19.93 o 
  -3  -1   5      628.91      563.25     22.75 o 
  -1  -1   5     4362.60     4816.75     51.94 o 
   1  -1   5     1579.13     1618.05     66.40 o 
   3  -1   5      987.60     1049.93     57.73 o 
   5  -1   5     2105.38     2277.80     90.51 o 
   7  -1   5      309.21      299.66     39.98 o 
   9  -1   5      191.53      288.39     42.65 o 
  11  -1   5      128.92      184.48     40.69 o 
  13  -1   5      186.01      209.83     42.35 o 
  15  -1   5      323.12      398.44     52.25 o 
  17  -1   5      589.48      601.88     63.88 o 
  19  -1   5       63.31       84.09     31.04 o 
  21  -1   5       59.95       17.66     25.68 o 
  23  -1   5       55.25       89.33     33.45 o 
  25  -1   5        6.55        0.20     18.68 o 
 -34   0   5       39.36       52.58     18.26 o 
 -32   0   5        3.93       49.38     23.75 o 
 -30   0   5       61.03      111.77     28.02 o 
 -28   0   5        0.65        8.51     14.66 o 
 -26   0   5        1.42       -1.11     11.63 o 
 -24   0   5       60.11       42.33     17.06 o 
 -22   0   5        4.31       12.19     13.40 o 
 -20   0   5        0.03       -2.47     11.34 o 
 -18   0   5        5.73        2.95      9.82 o 
 -16   0   5        0.00       27.96     12.64 o 
 -14   0   5      122.84      159.20     22.54 o 
 -12   0   5      319.17      301.96     28.74 o 
 -10   0   5      210.69      218.49     15.56 o 
  -8   0   5     1139.14     1126.64     22.47 o 
  -6   0   5     4422.97     4436.49     41.18 o 
  -4   0   5    10712.87    10656.02     69.83 o 
  -2   0   5      173.23      116.85      8.72 o 
   0   0   5     2227.55     2400.41     37.39 o 
   2   0   5     1241.85     1159.92     39.38 o 
   4   0   5     1347.96     1283.41     66.40 o 
   6   0   5      114.07      130.18     27.32 o 
   8   0   5      241.16      409.81     45.33 o 
  10   0   5      270.06      378.40     46.08 o 
  12   0   5       20.94       -3.90     19.59 o 
  14   0   5       67.23       50.33     26.39 o 
  16   0   5       14.91        6.90     13.92 o 
  18   0   5        0.26       -7.98     18.06 o 
  20   0   5      189.50      198.09     39.56 o 
  22   0   5      113.86      119.96     33.30 o 
  24   0   5       34.54       11.20     22.42 o 
  26   0   5       10.52        0.89     23.04 o 
 -33   1   5       47.25       99.93     31.11 o 
 -31   1   5       94.79       79.96     26.40 o 
 -29   1   5      119.69      123.60     28.99 o 
 -27   1   5       10.80        2.86     14.49 o 
 -25   1   5       52.35       46.86     19.17 o 
 -23   1   5      134.41      156.18     29.10 o 
 -21   1   5      328.29      293.25     36.65 o 
 -19   1   5      114.26      103.56     22.38 o 
 -17   1   5     1867.01     1852.21     78.27 o 
 -15   1   5      803.81      857.66     51.71 o 
 -13   1   5      606.63      622.12     56.37 o 
 -11   1   5     1215.25     1189.61     35.71 o 
  -9   1   5      667.01      731.72     27.12 o 
  -7   1   5     2503.61     2654.68     50.76 o 
  -5   1   5      756.98      857.02     28.64 o 
  -3   1   5      628.66      532.49     24.66 o 
  -1   1   5     4365.40     4821.67     67.47 o 
   1   1   5     1577.88     1575.18     44.64 o 
   3   1   5      988.15     1050.39     38.51 o 
   5   1   5     2104.12     2369.67     89.39 o 
   7   1   5      308.81      288.93     34.35 o 
   9   1   5      191.22      248.54     34.41 o 
  11   1   5      129.04      120.40     27.09 o 
  13   1   5      185.92      209.07     34.64 o 
  15   1   5      322.63      350.58     22.79 o 
  17   1   5      589.55      651.15     29.59 o 
  19   1   5       63.25       25.13     19.35 o 
  21   1   5       59.97        7.00     27.10 o 
  23   1   5       55.30      -18.20     21.92 o 
  25   1   5        6.55      -30.60     30.60 o 
 -32   2   5        9.27       30.91     24.19 o 
 -30   2   5      180.74      170.53     35.56 o 
 -28   2   5       82.58       75.88     24.90 o 
 -26   2   5       66.36       80.19     23.87 o 
 -24   2   5      102.37      103.54     27.27 o 
 -22   2   5      435.86      377.29     43.18 o 
 -20   2   5      251.30      222.07     33.89 o 
 -18   2   5      474.01      502.62     46.84 o 
 -16   2   5       39.37       29.80     14.33 o 
 -14   2   5       60.13       59.75     11.33 o 
 -12   2   5     1243.12     1465.04     38.26 o 
 -10   2   5     3579.86     3669.46     58.73 o 
  -8   2   5     4389.79     4717.39     79.32 o 
  -6   2   5     5097.22     5102.47     69.24 o 
  -4   2   5     2458.40     2662.27     59.92 o 
  -2   2   5      881.73     1014.38     43.39 o 
   0   2   5      397.55      423.03     23.37 o 
   2   2   5      128.73      151.20     22.09 o 
   4   2   5     1342.74     1427.39     63.01 o 
   6   2   5     1734.80     1812.53     75.40 o 
  14   2   5      444.21      496.25     36.21 o 
  16   2   5      236.61      193.81     22.50 o 
 -31   3   5       23.19       35.23     17.82 o 
 -29   3   5        8.55      -10.82     14.88 o 
 -27   3   5       80.91      108.29     29.02 o 
 -25   3   5        6.13       -9.16     13.92 o 
 -23   3   5      274.74      238.17     38.24 o 
 -21   3   5       97.68      111.71     25.20 o 
 -19   3   5       84.48      134.08     28.11 o 
 -17   3   5      334.98      347.68     40.61 o 
 -15   3   5      213.05      161.36     28.80 o 
 -13   3   5     1202.55     1321.94     43.22 o 
 -11   3   5     1452.75     1509.76     63.87 o 
  -9   3   5      344.08      415.61     18.45 o 
  -7   3   5      435.57      485.15     20.66 o 
  -5   3   5     1833.64     2009.29     44.38 o 
  -3   3   5     1245.90     1386.67     38.35 o 
  -1   3   5       16.85       44.76      9.00 o 
   1   3   5      674.03      694.95     44.50 o 
   3   3   5      212.29      345.69     32.74 o 
   5   3   5       44.63       85.75     19.04 o 
   7   3   5      327.30      330.25     33.98 o 
  13   3   5      329.95      364.60     35.16 o 
  15   3   5       43.66       62.03     16.61 o 
  17   3   5       49.90       57.15     17.95 o 
 -30   4   5        0.32       15.17     15.00 o 
 -28   4   5       32.89       39.08     23.10 o 
 -26   4   5       19.90        7.52     15.52 o 
 -24   4   5       29.13        6.58     16.23 o 
 -22   4   5       85.66      101.71     28.90 o 
 -20   4   5       13.43       22.74     18.20 o 
 -18   4   5       34.14       28.20     17.22 o 
 -16   4   5       59.77       62.03     19.99 o 
 -14   4   5       37.40       59.52     17.83 o 
 -12   4   5       47.51       51.56     19.22 o 
 -10   4   5      117.98      127.64      8.86 o 
  -8   4   5      311.02      344.19     16.30 o 
  -6   4   5      518.54      579.44     23.55 o 
  -4   4   5      166.64      150.51     13.46 o 
  -2   4   5      402.67      514.86     24.86 o 
   0   4   5      285.39      430.90     36.07 o 
   2   4   5      107.20      114.97     20.39 o 
   4   4   5     1037.45     1438.94     66.57 o 
   6   4   5       66.85       42.32     13.82 o 
   8   4   5      258.08      258.50     31.39 o 
  12   4   5       76.64       92.90     23.79 o 
  14   4   5       36.76       30.18     14.52 o 
  16   4   5       27.09       31.09     13.25 o 
  18   4   5        0.68        2.45     12.05 o 
 -29   5   5        1.12      -24.45     24.45 o 
 -27   5   5       17.59       24.55     19.22 o 
 -25   5   5       88.90       92.79     29.79 o 
 -23   5   5       14.28       28.60     21.84 o 
 -21   5   5      106.93      128.66     31.64 o 
 -19   5   5        3.15        4.43     15.43 o 
 -17   5   5       20.86       18.61     16.21 o 
 -15   5   5      349.49      414.83     44.30 o 
 -13   5   5       37.48       19.73     16.71 o 
 -11   5   5      101.69       87.71     21.24 o 
  -9   5   5       51.76       66.60     19.63 o 
  -7   5   5      254.38      307.97     20.42 o 
  -5   5   5      105.90       74.17      9.55 o 
  -3   5   5      203.03      194.38     16.14 o 
  -1   5   5       58.63      117.02     23.26 o 
   1   5   5     1647.95     1456.80     70.51 o 
   3   5   5      406.46      536.55     41.52 o 
   5   5   5      210.65      248.67     29.86 o 
   7   5   5      250.21      255.74     30.83 o 
   9   5   5      106.26      136.49     23.97 o 
  11   5   5      548.25      510.97     49.69 o 
  13   5   5       25.18        7.68     14.90 o 
  15   5   5       12.80       15.22     15.65 o 
  17   5   5        3.98       18.45     14.93 o 
  19   5   5        8.01       30.31     15.91 o 
 -28   6   5       29.57       20.63     19.25 o 
 -26   6   5       35.79       32.61     18.50 o 
 -24   6   5       37.05       81.84     27.20 o 
 -22   6   5       44.77       83.00     27.67 o 
 -20   6   5       51.98       91.64     25.24 o 
 -18   6   5      104.85       75.97     26.42 o 
 -16   6   5      109.75      101.48     25.77 o 
 -14   6   5       86.50      177.96     32.34 o 
 -12   6   5      461.00      437.17     47.00 o 
 -10   6   5       64.36       38.38     14.36 o 
  -8   6   5      121.24      110.57      7.69 o 
  -6   6   5      213.16      238.77     11.78 o 
  -4   6   5        5.93        9.07      5.61 o 
  -2   6   5     1356.03     1430.18     73.23 o 
   0   6   5      242.02      205.83     30.30 o 
   2   6   5       75.82       90.21     19.63 o 
   4   6   5       10.15        3.49     10.33 o 
   6   6   5        3.80        0.49     11.04 o 
   8   6   5      101.27      141.03     19.27 o 
  10   6   5       28.21       62.88     23.07 o 
  12   6   5       21.25       -5.92     13.15 o 
  14   6   5      196.10      232.53     37.53 o 
  16   6   5        3.69       -1.39     13.71 o 
  18   6   5       33.33       59.38     22.40 o 
  20   6   5       13.98       11.12     13.03 o 
 -25   7   5       10.31       39.84     22.78 o 
 -23   7   5        4.75       11.22     19.57 o 
 -21   7   5        9.05       -2.04     17.02 o 
 -19   7   5       38.62       30.32     18.92 o 
 -17   7   5       46.51       36.25     17.66 o 
 -15   7   5      552.06      689.91     64.10 o 
 -13   7   5       24.23       18.86     14.80 o 
 -11   7   5      110.71       63.30     22.35 o 
  -9   7   5      140.72      121.36     30.70 o 
  -7   7   5       65.43       76.46      8.38 o 
  -5   7   5      373.43      294.32     19.17 o 
  -3   7   5      450.81      476.74     26.54 o 
  -1   7   5       45.74       41.16     12.67 o 
   1   7   5      375.11      418.09     27.90 o 
   3   7   5       28.58       36.57     14.26 o 
   5   7   5        5.97        5.29      9.91 o 
   7   7   5      119.59      157.80     28.51 o 
   9   7   5       42.55       69.99     15.19 o 
  11   7   5       52.47       17.32     14.48 o 
  13   7   5       87.36       72.62     26.21 o 
  15   7   5        9.65      -10.26     19.22 o 
  17   7   5       15.30       67.63     17.55 o 
  19   7   5        0.36       -1.40     13.89 o 
 -24   8   5        4.72       37.94     23.60 o 
 -22   8   5       19.09       35.93     22.06 o 
 -20   8   5       13.28       39.41     25.25 o 
 -18   8   5        5.89       -1.04     19.83 o 
 -16   8   5       13.29        6.75     15.69 o 
 -14   8   5       83.94       46.44     22.11 o 
 -12   8   5      133.42      108.42     27.16 o 
 -10   8   5      361.63      356.53     49.55 o 
  -8   8   5       99.75      162.26     33.54 o 
  -6   8   5       32.22       51.83     18.21 o 
  -4   8   5       82.98       66.94     20.99 o 
  -2   8   5      133.37      126.75     15.21 o 
   0   8   5       36.32       26.56      9.86 o 
   2   8   5        9.59       -0.21      6.11 o 
   4   8   5        2.38       13.44      7.30 o 
   6   8   5        6.07        9.68      6.94 o 
   8   8   5       74.84       87.49     13.62 o 
  10   8   5       16.95       26.56     13.95 o 
  12   8   5       32.11       35.81     18.81 o 
  14   8   5       13.03       28.52     14.21 o 
  16   8   5        0.09      -10.74     13.94 o 
 -19   9   5        3.09        5.97     10.15 o 
 -17   9   5       12.63       31.95     13.09 o 
 -15   9   5        4.12       -4.38     17.54 o 
 -13   9   5       30.57       34.93     21.83 o 
 -11   9   5        0.58       -8.83     16.12 o 
  -9   9   5       25.95       29.30     18.53 o 
  -7   9   5        4.31      -10.18     11.14 o 
  -5   9   5        8.23       19.30     11.63 o 
  -3   9   5        8.72       13.10     19.73 o 
  -1   9   5        3.00       -0.62     17.34 o 
   1   9   5       16.96       30.67     11.74 o 
   3   9   5        1.45       -4.45      7.68 o 
   5   9   5       11.30        3.52     10.78 o 
   7   9   5        7.19       14.39     10.68 o 
   9   9   5        4.30        4.95     11.78 o 
  11   9   5        9.97        2.39     11.19 o 
  13   9   5        2.44        9.90     16.06 o 
 -14  10   5        0.12        3.03     20.23 o 
 -12  10   5        2.00       33.77     19.49 o 
 -10  10   5       14.58       16.29     12.36 o 
  -8  10   5        8.53       22.20     12.72 o 
  -6  10   5        6.45        6.08     19.32 o 
  -4  10   5        8.58       10.20     10.46 o 
  -2  10   5        3.33       21.84     12.07 o 
   0  10   5        9.59       62.90     30.04 o 
   2  10   5        0.73       20.15     19.65 o 
   4  10   5        0.89        6.85     18.88 o 
   6  10   5        3.60       -4.18     22.24 o 
   8  10   5       11.84       25.11     18.41 o 
  15  -7   6       26.36       58.61     21.09 o 
  17  -7   6        2.28      -32.88     32.88 o 
  12  -6   6       20.65       -8.25     24.69 o 
  14  -6   6       25.65       -8.58     24.11 o 
  16  -6   6        3.24       -8.87     25.30 o 
  18  -6   6        7.89       -8.33     26.99 o 
  20  -6   6       15.46       18.48     27.22 o 
  11  -5   6       61.77       48.87     19.32 o 
  13  -5   6       51.53       77.89     27.70 o 
  15  -5   6        2.34        7.49     20.87 o 
  17  -5   6       10.23       -1.37     24.67 o 
  19  -5   6        9.17       51.92     29.07 o 
  21  -5   6       52.59       83.11     40.08 o 
 -20  -4   6        4.47        4.13      5.88 o 
 -18  -4   6        3.01        0.68      4.37 o 
 -16  -4   6      262.67      307.20     18.10 o 
 -14  -4   6       33.32       31.86      6.09 o 
 -12  -4   6        8.14        7.66      4.40 o 
   8  -4   6      271.69      320.49     40.27 o 
  10  -4   6      177.66      216.15     38.69 o 
  12  -4   6       13.62       11.23     21.67 o 
  14  -4   6       66.40       33.79     26.62 o 
  16  -4   6       36.03       52.36     27.17 o 
  18  -4   6       72.90      108.69     36.65 o 
  20  -4   6       15.98       56.14     31.75 o 
  22  -4   6       56.83      145.32     48.01 o 
 -25  -3   6      190.97      241.60     27.79 o 
 -23  -3   6      380.63      358.03     20.68 o 
 -21  -3   6      311.40      355.42     29.62 o 
 -19  -3   6       11.07        7.37      4.20 o 
 -17  -3   6      455.11      410.24     28.21 o 
 -15  -3   6      101.84      121.36     13.80 o 
 -13  -3   6      432.24      445.09     26.34 o 
 -11  -3   6      141.43      130.19     14.03 o 
  -9  -3   6     1680.51     1819.60     53.99 o 
  -7  -3   6     2527.41     2260.83     62.61 o 
   3  -3   6      239.38      260.64     31.46 o 
   5  -3   6      120.21       88.12     20.68 o 
   7  -3   6     1083.96     1099.40     72.26 o 
   9  -3   6      117.66       88.23     26.01 o 
  11  -3   6      248.02      243.77     43.03 o 
  13  -3   6      101.45      125.57     37.81 o 
  15  -3   6       79.19      114.82     35.69 o 
  17  -3   6       27.09       98.46     39.27 o 
  19  -3   6       59.53      171.36     48.34 o 
  21  -3   6       85.87      158.54     46.51 o 
  23  -3   6       14.12       57.02     38.37 o 
 -30  -2   6       47.96       58.61     17.59 o 
 -28  -2   6       37.65       34.29     13.90 o 
 -26  -2   6        3.83       -6.20     10.32 o 
 -24  -2   6       85.42       77.04     17.54 o 
 -22  -2   6      212.51      192.68     14.12 o 
 -20  -2   6      131.86      129.62     10.47 o 
 -18  -2   6      173.35      165.54     21.07 o 
 -16  -2   6      770.61      884.68     46.15 o 
 -14  -2   6      234.11      317.24     25.11 o 
 -12  -2   6     1112.58     1173.15     45.78 o 
 -10  -2   6     2277.22     2253.79     63.34 o 
  -8  -2   6     1808.95     1686.01     39.61 o 
  -6  -2   6     1651.56     1946.24    103.61 o 
  -4  -2   6       37.88       29.88      9.02 o 
  -2  -2   6       41.95      -19.40     19.40 o 
   0  -2   6     2097.02     2299.74     84.35 o 
   2  -2   6     1711.18     1731.97     77.98 o 
   4  -2   6        6.40       14.34     16.31 o 
   6  -2   6      463.58      408.04     44.24 o 
   8  -2   6      443.16      413.57     48.47 o 
  10  -2   6      393.11      399.02     49.84 o 
  12  -2   6      584.55      659.12     66.56 o 
  14  -2   6      495.42      491.16     62.46 o 
  16  -2   6       72.23      100.91     34.65 o 
  18  -2   6      152.16      124.79     40.73 o 
  20  -2   6        7.05       62.37     31.10 o 
  22  -2   6        2.83        6.68     26.04 o 
  24  -2   6        6.07      -26.38     30.63 o 
 -33  -1   6       29.31       24.35     16.77 o 
 -31  -1   6       60.21       83.93     23.12 o 
 -29  -1   6       13.13       25.49     15.83 o 
 -27  -1   6       59.69       79.11     21.44 o 
 -25  -1   6       21.57       18.71     10.26 o 
 -23  -1   6      132.33      181.80     26.43 o 
 -21  -1   6      125.57      111.66     21.22 o 
 -19  -1   6      233.04      239.20     27.64 o 
 -17  -1   6      500.11      588.28     39.13 o 
 -15  -1   6      416.15      449.65     35.10 o 
 -13  -1   6      767.08      619.02     42.41 o 
 -11  -1   6     1036.45     1142.44     25.31 o 
  -9  -1   6      813.06      767.22     19.87 o 
  -7  -1   6      426.09      404.52     16.37 o 
  -5  -1   6     1199.52     1396.23     31.73 o 
  -3  -1   6     2414.43     2827.27     47.86 o 
  -1  -1   6     3755.98     4469.52     77.36 o 
   1  -1   6     1178.18     1093.00     60.04 o 
   3  -1   6      185.80      192.85     29.57 o 
   5  -1   6     1664.61     1777.96     86.30 o 
   7  -1   6       94.58      196.27     39.05 o 
   9  -1   6       49.18       55.51     27.64 o 
  11  -1   6      393.16      419.09     54.53 o 
  13  -1   6       94.99      202.23     45.68 o 
  15  -1   6      751.37      799.30     75.52 o 
  17  -1   6       75.80      189.29     45.88 o 
  19  -1   6        0.69       43.21     33.08 o 
  21  -1   6       14.16       46.04     33.88 o 
  23  -1   6        3.17       52.35     28.34 o 
  25  -1   6       31.13        6.22     20.19 o 
 -34   0   6       12.20       17.50     17.30 o 
 -32   0   6        2.42       12.52     15.99 o 
 -30   0   6        0.00        3.63     13.33 o 
 -28   0   6       12.91       32.69     17.34 o 
 -26   0   6       77.59       37.31     19.30 o 
 -24   0   6       87.00      137.35     24.36 o 
 -22   0   6       29.74       36.76     17.50 o 
 -20   0   6       33.15       35.44     14.62 o 
 -18   0   6        0.56        3.10     10.40 o 
 -16   0   6       32.86       37.48     13.88 o 
 -14   0   6      883.07      811.60     47.32 o 
 -12   0   6     1251.17     1096.23     54.21 o 
 -10   0   6     1082.67     1091.02     54.82 o 
  -8   0   6      265.82      284.05     11.96 o 
  -6   0   6        6.26       11.70      4.70 o 
  -4   0   6    10569.60     9979.26     86.20 o 
  -2   0   6     9802.54     9878.69     91.62 o 
   0   0   6       19.29        5.35      8.52 o 
   2   0   6       31.05       34.46     10.19 o 
   4   0   6      534.35      527.17     49.44 o 
   6   0   6      734.26      960.00     66.46 o 
   8   0   6      134.46       98.68     27.03 o 
  10   0   6      373.08      514.54     58.33 o 
  12   0   6      109.03       97.19     33.09 o 
  14   0   6      664.52      751.17     69.58 o 
  16   0   6       89.19       90.16     33.99 o 
  18   0   6       97.59       83.71     28.42 o 
  20   0   6        0.99       17.59     22.15 o 
  22   0   6        5.97      -15.18     26.34 o 
  24   0   6        0.40      -17.69     27.28 o 
 -33   1   6       29.31       55.29     24.39 o 
 -31   1   6       60.20       97.30     27.77 o 
 -29   1   6       13.12       21.66     13.68 o 
 -27   1   6       59.69       53.09     17.86 o 
 -25   1   6       21.57       11.00     14.99 o 
 -23   1   6      132.45      166.08     31.06 o 
 -21   1   6      125.73      107.17     24.38 o 
 -19   1   6      233.33      253.74     33.66 o 
 -17   1   6      499.84      608.03     46.37 o 
 -15   1   6      416.36      412.07     38.04 o 
 -13   1   6      765.42      653.71     46.19 o 
 -11   1   6     1036.25     1143.53     37.64 o 
  -9   1   6      812.69      717.12     29.75 o 
  -7   1   6      426.24      432.34     22.69 o 
  -5   1   6     1198.41     1386.30     40.58 o 
  -3   1   6     2415.78     2810.82     67.02 o 
  -1   1   6     3758.53     4385.00    138.31 o 
   1   1   6     1178.64     1029.96     44.98 o 
   3   1   6      186.49      152.92     17.45 o 
   5   1   6     1663.62     1719.83     83.39 o 
   7   1   6       94.51      149.67     29.42 o 
   9   1   6       49.12        1.83     24.81 o 
  11   1   6      392.99      359.64     45.87 o 
  13   1   6       94.97      162.46     30.59 o 
  15   1   6      751.26      659.33     64.22 o 
  17   1   6       75.75       75.56     23.53 o 
  19   1   6        0.69      -36.82     36.82 o 
  21   1   6       14.19      -18.10     28.23 o 
  23   1   6        3.18      -24.78     29.83 o 
 -32   2   6       74.70       56.26     24.65 o 
 -30   2   6       47.97       69.95     26.79 o 
 -28   2   6       37.63       45.30     19.98 o 
 -26   2   6        3.82       -4.56     15.71 o 
 -24   2   6       85.38       55.03     22.63 o 
 -22   2   6      212.51      209.76     33.88 o 
 -18   2   6      173.21      170.86     27.59 o 
 -16   2   6      770.07      874.07     34.73 o 
 -14   2   6      233.73      314.00     20.19 o 
 -12   2   6     1112.94     1169.86     37.27 o 
 -10   2   6     2276.17     2155.30     49.76 o 
  -8   2   6     1807.69     1717.36     44.09 o 
  -6   2   6     1649.86     1909.43     46.92 o 
  -4   2   6       38.03       32.81      8.22 o 
  -2   2   6       42.05       36.55     15.15 o 
   0   2   6     2097.28     2228.47     83.52 o 
   2   2   6     1709.78     1877.95     76.72 o 
   4   2   6        6.31       -1.95     10.62 o 
   6   2   6      463.74      430.29     41.70 o 
  10   2   6      392.77      342.66     41.80 o 
  12   2   6      584.48      564.83     54.07 o 
  16   2   6       72.28       49.79     14.76 o 
 -31   3   6       29.50       41.53     21.03 o 
 -29   3   6        8.06        8.61     16.81 o 
 -27   3   6       27.38       25.39     20.78 o 
 -25   3   6      191.02      242.93     41.84 o 
 -23   3   6      380.54      372.47     47.27 o 
 -21   3   6      311.47      324.15     42.83 o 
 -19   3   6       11.09        7.11     14.13 o 
 -17   3   6      455.07      438.91     44.96 o 
 -15   3   6      102.15      117.88     12.55 o 
 -13   3   6      432.34      444.65     22.21 o 
 -11   3   6      141.69      146.12     12.64 o 
  -9   3   6     1681.62     1832.54     45.18 o 
  -7   3   6     2526.51     2230.33     50.51 o 
  -5   3   6      692.73      579.25     27.25 o 
  -3   3   6     1388.14     1515.16     44.52 o 
  -1   3   6      117.67       87.49     19.98 o 
   1   3   6      369.66      460.31     39.67 o 
   3   3   6      239.44      276.11     31.82 o 
   5   3   6      120.26       99.09     21.45 o 
   7   3   6     1083.04     1042.53     64.45 o 
  15   3   6       79.11      110.02     22.89 o 
  17   3   6       27.11       47.45     15.23 o 
 -30   4   6       12.33       35.38     20.76 o 
 -28   4   6       22.66       35.68     20.45 o 
 -26   4   6       15.56       31.61     24.45 o 
 -24   4   6       25.14        4.95     17.29 o 
 -22   4   6      617.73      683.55     63.46 o 
 -20   4   6        4.43        4.71     18.80 o 
 -18   4   6        3.00       -6.91     17.87 o 
 -16   4   6      263.01      302.12     38.77 o 
 -14   4   6       33.26       38.24      6.98 o 
 -12   4   6        8.23       11.85      4.87 o 
 -10   4   6      175.88      194.65     13.56 o 
  -8   4   6      150.92      167.90     13.37 o 
  -6   4   6      913.75      864.23     32.23 o 
  -4   4   6      342.40      390.22     22.33 o 
  -2   4   6       64.11      109.07     22.47 o 
   0   4   6      252.85      225.00     28.29 o 
   2   4   6      325.62      252.52     31.33 o 
   4   4   6       63.77       79.51     19.68 o 
   6   4   6      489.40      440.34     41.75 o 
   8   4   6      271.36      369.92     40.48 o 
  14   4   6       66.51       76.87     20.59 o 
  16   4   6       36.07       34.28     15.20 o 
  18   4   6       72.92       80.19     18.80 o 
 -29   5   6       22.72       50.52     25.70 o 
 -27   5   6       63.77       69.23     27.02 o 
 -25   5   6        2.62       10.90     17.20 o 
 -23   5   6        8.02       -8.37     15.99 o 
 -21   5   6        2.14       24.82     17.16 o 
 -19   5   6       32.33       26.29     20.09 o 
 -17   5   6       97.52       92.85     26.80 o 
 -15   5   6      112.36      124.87     31.94 o 
 -13   5   6      278.10      223.98     31.75 o 
 -11   5   6       32.42       32.47     13.02 o 
  -9   5   6        7.88        6.86      8.42 o 
  -7   5   6      106.65      102.72     13.24 o 
  -5   5   6      104.19       94.18     12.44 o 
  -3   5   6       65.39       78.99     21.95 o 
  -1   5   6      121.24       97.88     22.33 o 
   1   5   6      497.81      515.18     44.75 o 
   3   5   6      166.67      185.19     28.10 o 
   5   5   6      319.14      279.10     34.48 o 
   7   5   6        6.22       64.03     18.19 o 
   9   5   6       13.22       19.41     14.02 o 
  13   5   6       51.54      107.31     26.39 o 
  15   5   6        2.34       21.07     16.46 o 
  17   5   6       10.25        3.09     11.61 o 
 -28   6   6       27.60       31.80     21.18 o 
 -26   6   6       11.44       57.00     31.63 o 
 -24   6   6       12.31      -17.72     22.87 o 
 -22   6   6       28.87       90.13     29.14 o 
 -20   6   6       62.97      127.16     30.71 o 
 -18   6   6      126.28      196.73     35.83 o 
 -16   6   6      111.57       79.51     25.29 o 
 -14   6   6       69.95       64.15     20.30 o 
 -12   6   6       82.70       37.02     20.52 o 
 -10   6   6      154.35      102.48     27.44 o 
  -8   6   6       21.15       19.50     16.84 o 
  -6   6   6       18.97       15.07      6.06 o 
  -4   6   6      289.78      274.37     35.11 o 
  -2   6   6      711.13      624.14     51.43 o 
   0   6   6       50.43       78.31     22.04 o 
   2   6   6      371.70      420.42     43.02 o 
   4   6   6      506.64      510.55     46.88 o 
   6   6   6      471.53      437.13     43.97 o 
   8   6   6      522.07      495.63     47.55 o 
  10   6   6       74.73      121.80     28.33 o 
  12   6   6       20.68       27.62     15.21 o 
  14   6   6       25.65        7.63     13.37 o 
  16   6   6        3.26      -14.24     14.24 o 
  18   6   6        7.89        3.46     14.21 o 
 -25   7   6       11.45       -6.79     20.84 o 
 -23   7   6       12.85       40.02     27.90 o 
 -21   7   6        8.95       11.16     14.69 o 
 -19   7   6       24.68       12.60     17.10 o 
 -17   7   6      104.71      123.29     29.17 o 
 -15   7   6      388.69      460.50     53.82 o 
 -13   7   6       41.39       31.82     19.54 o 
 -11   7   6       36.51       49.84     22.97 o 
  -9   7   6       71.64       87.41     24.80 o 
  -7   7   6        9.14      -11.32     15.99 o 
  -5   7   6      255.95      258.66     20.03 o 
  -3   7   6       35.64       72.39     20.29 o 
  -1   7   6      120.31      107.36     24.28 o 
   1   7   6      257.80      245.29     34.06 o 
   3   7   6      333.97      331.41     38.94 o 
   5   7   6      279.61      236.19     33.58 o 
   7   7   6      182.80      210.84     24.87 o 
   9   7   6       47.08       53.53     13.39 o 
  11   7   6        1.28      -11.36     16.26 o 
  13   7   6       39.75       27.01     16.71 o 
  15   7   6       26.35       33.65     17.81 o 
  17   7   6        2.28       16.26     15.79 o 
 -22   8   6        2.82        4.41     17.25 o 
 -20   8   6        0.19        4.36     16.76 o 
 -18   8   6       24.67       47.13     22.96 o 
 -16   8   6       88.63       80.58     25.83 o 
 -14   8   6       33.99      -18.09     18.09 o 
 -12   8   6       11.83       43.03     22.44 o 
 -10   8   6      226.26      231.18     40.80 o 
  -8   8   6      188.42      135.09     29.85 o 
  -6   8   6      132.42      103.81     25.29 o 
  -4   8   6       11.68       10.07     13.09 o 
  -2   8   6       50.97       46.65     11.51 o 
   0   8   6       19.88       43.57     11.46 o 
   2   8   6        5.76       12.71      8.91 o 
   4   8   6       48.82       66.12     12.35 o 
   6   8   6       15.23       43.19     12.11 o 
   8   8   6       10.56       19.68     10.28 o 
  10   8   6        2.55        1.00      8.58 o 
  12   8   6        2.47       12.74     11.36 o 
  14   8   6        2.00        1.11     11.91 o 
 -19   9   6        6.53       -7.44     16.71 o 
 -17   9   6        0.64       -4.91     12.87 o 
 -15   9   6       15.00       -6.54     19.83 o 
 -13   9   6       13.37        7.60     16.76 o 
 -11   9   6        1.30       29.30     22.16 o 
  -9   9   6        4.64      -15.41     16.26 o 
  -7   9   6        3.60       20.94     17.76 o 
  -5   9   6       25.57       21.86     15.35 o 
  -3   9   6       11.57        1.21     11.15 o 
  -1   9   6        4.65       20.12     12.72 o 
   1   9   6        2.12       -0.58     22.01 o 
   3   9   6       12.75        4.05      9.96 o 
   5   9   6        2.13       -4.74      8.68 o 
   7   9   6        2.50       -6.81     10.05 o 
   9   9   6        7.37       10.10     13.07 o 
  11   9   6       15.22        3.27     11.84 o 
 -14  10   6       10.76       17.52     32.34 o 
 -12  10   6        0.34       -0.34     10.98 o 
 -10  10   6        4.23       -8.41     11.00 o 
  -8  10   6        3.84       -4.57     12.13 o 
  -6  10   6        0.47       -2.38     10.14 o 
  -4  10   6        0.07       12.75     11.28 o 
  -2  10   6        4.80        8.59     12.80 o 
   0  10   6        1.78        7.54     11.09 o 
   2  10   6        4.20       34.22     26.13 o 
   4  10   6       15.82        9.01     18.36 o 
  13  -7   7        3.35      -25.70     33.41 o 
  15  -7   7        5.38      -19.82     19.82 o 
  10  -6   7       84.66      -13.61     29.01 o 
  12  -6   7        4.11      -32.59     35.25 o 
  14  -6   7        3.61      -16.97     28.31 o 
  16  -6   7        2.10       39.84     29.24 o 
  18  -6   7        9.82       42.21     30.52 o 
   7  -5   7      796.96      658.96     63.39 o 
   9  -5   7      357.53      306.01     46.70 o 
  11  -5   7       45.30      -14.34     27.15 o 
  13  -5   7        5.87       26.29     21.36 o 
  15  -5   7       11.05       12.34     26.41 o 
  17  -5   7       20.10       -0.78     26.61 o 
  19  -5   7       16.19       51.82     31.30 o 
 -20  -4   7       93.55      104.35     14.44 o 
 -18  -4   7       57.13       55.67      9.90 o 
 -16  -4   7      144.52      156.80     15.45 o 
 -14  -4   7       29.20       37.62      9.18 o 
 -12  -4   7      249.85      243.38     19.58 o 
   4  -4   7      999.68     1193.54     76.26 o 
   6  -4   7       56.44      -27.01     32.22 o 
   8  -4   7       32.22       20.47     22.86 o 
  10  -4   7      138.01      120.23     32.62 o 
  12  -4   7       15.28        7.76     21.62 o 
  14  -4   7       14.34       36.65     29.90 o 
  16  -4   7       74.35       88.34     34.10 o 
  18  -4   7       97.31      114.71     39.06 o 
  20  -4   7       35.59       92.08     43.73 o 
 -25  -3   7       30.71       22.68     10.17 o 
 -23  -3   7       52.27       38.71     12.50 o 
 -21  -3   7       34.32       55.15     13.17 o 
 -19  -3   7      553.25      534.45     36.14 o 
 -17  -3   7        1.29       10.43      8.21 o 
 -15  -3   7       68.15       44.82     10.66 o 
 -13  -3   7      342.64      268.36     23.27 o 
 -11  -3   7      403.56      370.44     27.99 o 
  -9  -3   7      461.01      446.94     31.48 o 
  -7  -3   7      753.08      797.42     43.09 o 
  -1  -3   7      562.36      603.24     46.99 o 
   1  -3   7       28.74      -17.71     23.07 o 
   3  -3   7      461.20      442.52     44.94 o 
   5  -3   7      329.77      294.20     42.84 o 
   7  -3   7       77.64      126.04     29.34 o 
   9  -3   7       71.13       45.54     26.44 o 
  11  -3   7       60.36       73.92     37.12 o 
  13  -3   7      121.34      100.14     40.10 o 
  15  -3   7       27.78       70.41     35.58 o 
  17  -3   7       94.89      128.48     39.71 o 
  19  -3   7        2.70       74.36     38.26 o 
  21  -3   7       49.08       -1.79     22.42 o 
 -28  -2   7       55.26       26.74     14.28 o 
 -26  -2   7      124.54      175.18     26.99 o 
 -24  -2   7       18.93        3.07     10.30 o 
 -22  -2   7      730.48      693.20     47.42 o 
 -20  -2   7       30.94       26.03     12.84 o 
 -18  -2   7       70.81       79.56     16.39 o 
 -16  -2   7        5.95        0.74      3.25 o 
 -14  -2   7      142.89      169.84     10.04 o 
 -12  -2   7     2784.80     2809.79     41.00 o 
 -10  -2   7     1151.63     1263.55     29.25 o 
  -8  -2   7     1944.42     1927.31     38.06 o 
  -6  -2   7     1712.41     1539.21     43.94 o 
  -4  -2   7      197.80      229.04     18.07 o 
  -2  -2   7      872.28      985.76     56.29 o 
   0  -2   7      375.57      320.98     36.27 o 
   2  -2   7      952.15      870.00     60.94 o 
   4  -2   7      453.00      522.47     50.25 o 
   6  -2   7      407.20      328.26     45.86 o 
   8  -2   7      348.52      309.78     47.92 o 
  10  -2   7      459.54      441.40     55.51 o 
  12  -2   7      350.70      439.65     57.71 o 
  14  -2   7        3.48       -1.16     28.28 o 
  16  -2   7        8.61       64.24     36.54 o 
  18  -2   7       41.74      104.25     38.90 o 
  20  -2   7       22.15       14.24     25.78 o 
  22  -2   7       15.04       53.56     28.66 o 
 -33  -1   7       35.21       45.48     19.65 o 
 -31  -1   7        0.07        7.04     13.42 o 
 -29  -1   7        9.10        7.98     10.94 o 
 -27  -1   7       60.75       33.17     13.67 o 
 -25  -1   7        2.54       -5.38     10.52 o 
 -23  -1   7      341.67      343.48     36.43 o 
 -21  -1   7       72.83       42.78     16.05 o 
 -19  -1   7       39.94       42.06     13.67 o 
 -17  -1   7       92.09       52.32     17.05 o 
 -15  -1   7      298.10      267.83     19.69 o 
 -13  -1   7      440.24      413.21     12.89 o 
 -11  -1   7     1158.11     1166.91     25.49 o 
  -9  -1   7       34.56       38.16      7.23 o 
  -7  -1   7     1022.58      960.17     27.51 o 
  -5  -1   7     2851.69     3076.72     51.82 o 
  -3  -1   7     1873.87     1968.16     54.03 o 
  -1  -1   7     1872.12     1911.02     54.97 o 
   1  -1   7      690.94      804.36     57.78 o 
   3  -1   7      104.64      165.95     33.58 o 
   5  -1   7       15.23       35.43     28.06 o 
   7  -1   7      626.81      801.87     68.84 o 
   9  -1   7      323.75      378.04     54.58 o 
  11  -1   7      335.16      246.13     41.99 o 
  13  -1   7     1178.33     1157.34     90.58 o 
  15  -1   7      381.00      420.54     60.47 o 
  17  -1   7       11.24       28.43     25.37 o 
  19  -1   7       25.89       40.58     30.53 o 
  21  -1   7        6.01        5.55     20.59 o 
  23  -1   7        1.33      -21.53     28.08 o 
 -34   0   7        2.43       11.53     17.39 o 
 -32   0   7       34.63       41.88     19.01 o 
 -30   0   7        7.34        6.01     14.49 o 
 -28   0   7       18.41       26.13     17.99 o 
 -26   0   7       14.22       47.52     18.85 o 
 -24   0   7        2.41       11.39     14.53 o 
 -22   0   7        0.38        8.08     12.38 o 
 -20   0   7       41.41       46.41     17.11 o 
 -18   0   7        3.51      -11.57     11.57 o 
 -16   0   7      914.61      818.58     52.90 o 
 -14   0   7        7.99      -11.59     12.11 o 
 -12   0   7     2698.68     2440.07     87.54 o 
 -10   0   7     1800.15     1612.43     66.62 o 
  -8   0   7      753.42      712.40     22.05 o 
  -6   0   7     1023.27      800.34     25.18 o 
  -4   0   7      686.93      740.52     26.04 o 
  -2   0   7     1016.91     1116.83     41.60 o 
   0   0   7     2467.63     2435.12     90.63 o 
   2   0   7       54.12       22.56     11.80 o 
   4   0   7       50.80       68.43     29.35 o 
   6   0   7      946.80     1056.64     73.07 o 
   8   0   7      786.11      862.77     69.26 o 
  10   0   7        0.29      -20.92     23.97 o 
  12   0   7        2.90       14.49     22.65 o 
  14   0   7        4.63      -23.85     28.67 o 
  16   0   7      296.33      243.29     43.91 o 
  18   0   7      104.00      115.61     34.09 o 
  20   0   7        0.80       -8.28     25.45 o 
  22   0   7       48.31       25.52     24.03 o 
 -33   1   7       35.20       52.02     24.62 o 
 -31   1   7        0.07       22.99     18.14 o 
 -29   1   7        9.10       15.33     18.09 o 
 -27   1   7       60.76       42.78     20.32 o 
 -25   1   7        2.54       -2.60     12.74 o 
 -23   1   7      341.70      372.57     42.54 o 
 -21   1   7       72.84       42.01     17.91 o 
 -19   1   7       39.94       56.93     18.14 o 
 -17   1   7       92.29       89.67     21.05 o 
 -15   1   7      297.95      353.45     36.67 o 
 -13   1   7      440.42      425.20     38.34 o 
 -11   1   7     1158.67     1173.50     61.48 o 
  -9   1   7       34.51       32.84     13.97 o 
  -7   1   7     1021.71      949.78     54.29 o 
  -5   1   7     2850.56     2982.30     96.88 o 
  -3   1   7     1874.95     2042.15     54.81 o 
  -1   1   7     1871.56     1864.40     54.91 o 
   1   1   7      690.51      756.99     36.87 o 
   3   1   7      104.47      127.62     17.18 o 
   5   1   7       15.26      -28.89     28.89 o 
   7   1   7      626.54      649.68     56.43 o 
   9   1   7      323.82      352.19     46.80 o 
  11   1   7      334.95      231.80     39.04 o 
  13   1   7     1178.83     1163.48     85.22 o 
  15   1   7      380.89      331.82     47.44 o 
  17   1   7       11.29        0.79     23.57 o 
  19   1   7       25.91       20.54     20.41 o 
  21   1   7        6.01      -36.06     36.06 o 
  23   1   7        1.33       -0.32     21.03 o 
 -32   2   7       33.50       45.24     22.63 o 
 -30   2   7       62.80       49.58     21.62 o 
 -28   2   7       55.29       56.57     21.12 o 
 -26   2   7      124.54      160.12     31.62 o 
 -24   2   7       18.96       22.54     15.13 o 
 -22   2   7      730.46      706.12     59.41 o 
 -20   2   7       30.87       29.34     15.48 o 
 -18   2   7       70.92       69.79     19.48 o 
 -16   2   7        5.90       13.37     14.37 o 
 -14   2   7      143.30      175.89     29.23 o 
 -12   2   7     2783.30     2874.48     62.68 o 
 -10   2   7     1151.32     1253.01     54.00 o 
  -8   2   7     1943.88     1898.69     80.25 o 
  -6   2   7     1710.76     1558.07     72.05 o 
  -4   2   7      198.48      231.95     29.61 o 
  -2   2   7      872.14      888.71     56.07 o 
   0   2   7      376.30      309.69     33.55 o 
   2   2   7      951.76      931.15     59.74 o 
   4   2   7      452.81      460.53     43.36 o 
   6   2   7      407.65      333.78     38.04 o 
   8   2   7      348.48      238.11     34.76 o 
  10   2   7      458.97      363.78     44.13 o 
  12   2   7      351.21      331.35     43.04 o 
 -31   3   7        7.29       -1.31     16.66 o 
 -29   3   7       38.65       71.29     27.83 o 
 -27   3   7       32.60       20.05     23.32 o 
 -25   3   7       30.68       34.56     20.09 o 
 -23   3   7       52.30       30.68     15.29 o 
 -21   3   7       34.26       76.68     24.91 o 
 -19   3   7      553.07      582.38     54.95 o 
 -17   3   7        1.31        2.76      4.71 o 
 -15   3   7       68.24       58.88      9.87 o 
 -13   3   7      341.95      272.24     19.13 o 
 -11   3   7      403.64      370.69     34.64 o 
  -9   3   7      460.72      452.89     24.82 o 
  -7   3   7      752.86      828.77     33.36 o 
  -5   3   7      193.31      271.69     32.63 o 
  -3   3   7       62.94       70.08     18.62 o 
  -1   3   7      561.93      731.51     52.51 o 
   1   3   7       28.66       26.71     17.70 o 
   3   3   7      461.18      510.62     46.29 o 
   5   3   7      329.42      302.98     37.77 o 
   7   3   7       77.52       86.65     22.89 o 
 -30   4   7        4.01       21.04     18.19 o 
 -28   4   7       12.25       33.52     22.57 o 
 -26   4   7        5.27       31.39     24.62 o 
 -24   4   7      105.26       92.36     29.88 o 
 -22   4   7      148.16      238.91     38.77 o 
 -20   4   7       93.70       51.61     18.80 o 
 -18   4   7       57.17       50.23     20.20 o 
 -16   4   7      144.39      133.12     12.68 o 
 -14   4   7       29.05       24.89     10.85 o 
 -12   4   7      249.89      220.44     18.66 o 
 -10   4   7      191.47      274.42     18.79 o 
  -8   4   7      163.63      175.68     15.91 o 
  -6   4   7      309.08      342.20     39.14 o 
  -4   4   7      529.41      520.57     46.36 o 
  -2   4   7      365.36      455.84     45.76 o 
   0   4   7      208.85      161.63     27.76 o 
   2   4   7      158.12      141.57     26.27 o 
   4   4   7      999.87     1151.12     70.13 o 
   6   4   7       56.36       29.39     18.65 o 
   8   4   7       32.08        2.72     14.98 o 
  16   4   7       74.40       76.40     22.02 o 
 -29   5   7        6.80       15.80     18.01 o 
 -27   5   7        3.05       -4.73     16.82 o 
 -25   5   7        3.94       19.64     18.82 o 
 -23   5   7       19.38       -7.78     15.95 o 
 -21   5   7        8.61       10.94     18.17 o 
 -19   5   7        8.05       -9.75     17.62 o 
 -17   5   7       31.06        8.66     14.90 o 
 -15   5   7       51.95       69.59     21.38 o 
 -13   5   7      160.51       97.42     31.06 o 
 -11   5   7       26.19       15.44      6.04 o 
  -9   5   7       17.88       21.32      6.64 o 
  -7   5   7      134.51      168.62     15.76 o 
  -5   5   7      263.45      283.73     36.52 o 
  -3   5   7      826.95      823.56     60.40 o 
  -1   5   7      119.83       95.79     22.63 o 
   1   5   7      409.62      360.81     40.70 o 
   3   5   7      418.04      325.34     39.75 o 
   5   5   7      102.85      103.06     23.45 o 
   7   5   7      797.30      708.31     57.63 o 
   9   5   7      357.66      390.86     44.07 o 
  13   5   7        5.88       15.36     15.90 o 
  15   5   7       11.03       19.41     16.92 o 
  17   5   7       20.07       25.66     15.06 o 
 -28   6   7       33.30       84.41     31.91 o 
 -26   6   7       41.29       56.11     28.48 o 
 -24   6   7       26.87       16.81     20.53 o 
 -22   6   7      144.58      221.54     40.05 o 
 -20   6   7      245.61      309.54     45.24 o 
 -18   6   7      147.19       93.98     27.42 o 
 -16   6   7       76.96       70.54     23.61 o 
 -14   6   7      200.33      177.37     38.56 o 
 -12   6   7      177.90      128.95     29.49 o 
 -10   6   7       66.72       50.20     20.16 o 
  -8   6   7        0.46      -12.58     18.28 o 
  -6   6   7      517.42      444.43     49.76 o 
  -4   6   7      327.99      300.54     39.01 o 
  -2   6   7      664.58      844.02     61.12 o 
   0   6   7       23.43       40.73     18.60 o 
   2   6   7       64.41       31.74     15.35 o 
   4   6   7      127.90      185.87     31.62 o 
   6   6   7      158.60      146.26     28.24 o 
   8   6   7      179.34      136.21     28.33 o 
  12   6   7        4.08        6.08     15.62 o 
  14   6   7        3.60       -3.03     12.47 o 
  16   6   7        2.10       24.57     20.27 o 
 -25   7   7       11.12       35.15     24.82 o 
 -23   7   7       12.65      -22.71     22.71 o 
 -21   7   7       44.45       89.82     31.77 o 
 -19   7   7      159.30      175.56     36.68 o 
 -17   7   7       53.64       77.69     29.97 o 
 -15   7   7      336.97      421.28     52.92 o 
 -13   7   7      110.82       92.30     25.10 o 
 -11   7   7       72.76       82.95     25.00 o 
  -9   7   7      275.64      247.27     37.93 o 
  -7   7   7      159.33      134.72     28.07 o 
  -5   7   7       14.05        3.68     13.45 o 
  -3   7   7      204.38      270.44     36.61 o 
  -1   7   7        7.44       17.32     14.08 o 
   1   7   7       87.59       70.36     22.86 o 
   3   7   7       56.95       66.73     22.66 o 
   5   7   7       15.36       13.62     13.69 o 
   7   7   7        0.83       12.04     14.03 o 
   9   7   7        8.53      -10.91     11.06 o 
  11   7   7        4.62        8.00     16.27 o 
  13   7   7        3.37        3.55     12.83 o 
  15   7   7        5.39       40.96     22.86 o 
 -22   8   7        5.75       -7.15     19.01 o 
 -20   8   7        5.87      -20.67     20.67 o 
 -18   8   7        5.09        0.64     14.34 o 
 -16   8   7       33.15       21.08     20.54 o 
 -14   8   7       98.48      103.78     28.29 o 
 -12   8   7        4.61       -7.34     17.28 o 
 -10   8   7       76.57       93.90     25.42 o 
  -8   8   7       14.69       17.22     15.02 o 
  -6   8   7        3.73       11.60     15.49 o 
  -4   8   7       49.10       25.63     15.97 o 
  -2   8   7       55.72       33.86     21.01 o 
   0   8   7       75.71       75.83     22.96 o 
   2   8   7        4.37       22.51     17.02 o 
   4   8   7       35.22       65.88     21.56 o 
   6   8   7        4.89        3.13     12.12 o 
   8   8   7        4.58       -3.54     10.07 o 
  10   8   7        6.00      -22.68     22.68 o 
  12   8   7       17.77       -6.90     17.60 o 
 -19   9   7        3.73        8.37     18.63 o 
 -17   9   7       14.00       10.77     13.29 o 
 -15   9   7        1.01       -1.07     16.32 o 
 -13   9   7        2.86      -23.54     23.54 o 
 -11   9   7        4.48        2.15     14.74 o 
  -9   9   7        5.99       35.21     19.84 o 
  -7   9   7        4.60       11.23     16.03 o 
  -5   9   7       24.22       10.67     13.06 o 
  -3   9   7        1.13       -4.80     12.42 o 
  -1   9   7       18.70       22.02     15.26 o 
   1   9   7        2.66       30.67     19.32 o 
   3   9   7        6.90       15.97     10.05 o 
   5   9   7       52.91       73.10     14.74 o 
   7   9   7        5.61        0.40     11.56 o 
 -12  10   7        4.97        3.45     14.30 o 
 -10  10   7        1.00       -7.71     17.70 o 
  -8  10   7        0.51      -11.61     17.68 o 
  -6  10   7        1.11       13.91     17.50 o 
  -4  10   7        3.71       -2.24     11.55 o 
  -2  10   7        9.59       20.13     13.97 o 
   0  10   7        2.09        5.99     12.34 o 
   2  10   7        3.12       26.84     23.82 o 
   9  -7   8        0.93      -40.24     40.24 o 
  11  -7   8        2.57      -29.38     31.11 o 
  13  -7   8       15.73      -31.50     31.50 o 
   8  -6   8        1.00      -26.64     26.64 o 
  10  -6   8        1.55      -23.50     28.14 o 
  12  -6   8       13.13      -17.42     29.82 o 
  14  -6   8        8.74       -6.27     23.86 o 
  16  -6   8        8.50      -27.95     29.34 o 
   5  -5   8      202.88      143.58     29.57 o 
   7  -5   8      237.27      205.19     40.79 o 
   9  -5   8       39.87       30.12     19.40 o 
  11  -5   8        1.37        2.94     22.64 o 
  13  -5   8        3.28        0.90     21.05 o 
  15  -5   8       10.32      105.92     42.04 o 
  17  -5   8        8.52       26.28     31.08 o 
 -18  -4   8      120.61      130.71     16.42 o 
 -16  -4   8       68.82       50.46     10.74 o 
 -14  -4   8       72.92       80.41     12.90 o 
 -12  -4   8      118.31      129.11     17.53 o 
   0  -4   8       37.41      -27.93     29.83 o 
   2  -4   8     1038.07     1120.41     75.44 o 
   4  -4   8       66.06       10.19     24.73 o 
   6  -4   8      291.76      246.84     39.78 o 
   8  -4   8      267.85      259.08     45.29 o 
  10  -4   8      210.14      323.70     51.44 o 
  12  -4   8       23.32       54.56     26.46 o 
  14  -4   8       27.94       89.55     37.94 o 
  16  -4   8       34.46       82.62     37.81 o 
  18  -4   8       39.06      111.29     45.43 o 
 -23  -3   8       71.54       88.09     17.85 o 
 -21  -3   8      302.58      266.96     27.16 o 
 -19  -3   8       29.23       24.04     10.40 o 
 -17  -3   8       40.22       42.35     11.36 o 
 -15  -3   8       47.25       41.25     11.79 o 
 -13  -3   8      384.71      340.28     28.44 o 
 -11  -3   8      496.93      516.75     35.80 o 
  -9  -3   8      157.11      208.61     25.94 o 
  -7  -3   8      433.21      378.10     24.28 o 
  -5  -3   8      144.17      151.63     20.17 o 
  -3  -3   8       13.63      -21.31     21.31 o 
  -1  -3   8      104.92       55.71     17.38 o 
   1  -3   8      909.78      909.61     65.84 o 
   3  -3   8     1212.22     1200.21     78.88 o 
   5  -3   8      246.78      241.23     42.84 o 
   7  -3   8      284.32      335.27     48.97 o 
   9  -3   8      251.20      341.17     51.92 o 
  11  -3   8       25.66       30.47     30.06 o 
  13  -3   8      116.69       82.75     33.36 o 
  15  -3   8        8.16       61.87     40.05 o 
  17  -3   8      120.18      268.22     56.63 o 
  19  -3   8        4.19       66.27     38.30 o 
 -28  -2   8       24.10       14.11     13.61 o 
 -26  -2   8      209.37      232.30     32.14 o 
 -24  -2   8       11.30       34.53     14.30 o 
 -22  -2   8       63.94       44.43     13.90 o 
 -20  -2   8      114.90      162.00     23.01 o 
 -18  -2   8       19.77       21.80     10.84 o 
 -16  -2   8      619.09      525.16     16.23 o 
 -14  -2   8      153.48      159.50     10.65 o 
 -12  -2   8      248.40      201.95     12.84 o 
 -10  -2   8       69.42       65.87      8.98 o 
  -8  -2   8      248.33      246.74     20.01 o 
  -6  -2   8      392.11      360.64     23.70 o 
  -4  -2   8     1137.02     1054.54     41.74 o 
  -2  -2   8      542.92      546.53     48.83 o 
   0  -2   8      198.50      250.88     36.52 o 
   2  -2   8       23.54       29.48     21.67 o 
   4  -2   8      655.92      699.97     63.35 o 
   6  -2   8     1215.17     1019.15     79.86 o 
   8  -2   8       10.80       56.87     31.06 o 
  10  -2   8      655.00      845.26     79.70 o 
  12  -2   8      123.66      149.50     41.45 o 
  14  -2   8       90.56      120.03     41.54 o 
  16  -2   8       13.27       31.23     30.75 o 
  18  -2   8       50.41       80.72     35.21 o 
  20  -2   8        1.79      -20.69     25.96 o 
 -31  -1   8       37.62       49.95     18.04 o 
 -29  -1   8       12.16       33.98     15.65 o 
 -27  -1   8       89.68       88.27     19.93 o 
 -25  -1   8       54.26       44.08     17.39 o 
 -23  -1   8       37.07       17.93     13.37 o 
 -21  -1   8        5.20      -15.84     15.84 o 
 -19  -1   8      104.33      116.79     20.49 o 
 -17  -1   8      297.11      363.20     36.39 o 
 -15  -1   8      342.67      339.99     15.80 o 
 -13  -1   8     1578.49     1577.72     29.24 o 
 -11  -1   8      474.61      481.52     18.90 o 
  -9  -1   8     2338.26     2327.69     43.96 o 
  -7  -1   8     1975.73     1963.41     53.38 o 
  -5  -1   8      137.71      191.83     19.61 o 
  -3  -1   8     1373.14     1391.37     71.02 o 
  -1  -1   8       45.67       38.88     12.58 o 
   1  -1   8      187.14      165.96     34.25 o 
   3  -1   8      273.41      285.19     42.45 o 
   5  -1   8      205.45      252.26     42.49 o 
   7  -1   8      229.40      264.83     46.88 o 
   9  -1   8      468.20      564.17     65.12 o 
  11  -1   8       18.62       79.88     33.30 o 
  13  -1   8      153.32      147.70     39.02 o 
  15  -1   8       31.40      105.62     34.74 o 
  17  -1   8        7.18       64.44     35.20 o 
  19  -1   8        0.26       28.74     29.92 o 
  21  -1   8       18.61      -23.68     27.42 o 
 -32   0   8        0.06      -15.61     17.27 o 
 -30   0   8       40.79       36.34     18.51 o 
 -28   0   8        3.11       20.57     17.20 o 
 -26   0   8       15.53        8.55     13.68 o 
 -24   0   8       11.52        0.29     12.47 o 
 -22   0   8       21.09      -19.15     19.15 o 
 -20   0   8      240.55      159.79     28.02 o 
 -18   0   8       16.24       38.58     15.21 o 
 -16   0   8       14.85       15.29     13.45 o 
 -14   0   8     1321.19     1278.47     64.78 o 
 -12   0   8       99.19      107.97     19.84 o 
 -10   0   8     3322.45     3417.03     63.10 o 
  -8   0   8     2193.19     2453.01     45.10 o 
  -6   0   8     2319.78     2325.63     59.05 o 
  -4   0   8     1116.13     1057.31     42.33 o 
  -2   0   8        9.50       15.24      9.45 o 
   0   0   8      806.91      895.12     56.48 o 
   2   0   8      523.08      411.13     33.83 o 
   4   0   8      124.08       76.08     27.24 o 
   6   0   8       89.68       78.35     32.15 o 
   8   0   8      136.98      198.71     41.12 o 
  10   0   8     1589.48     1365.62     94.21 o 
  12   0   8      573.84      599.69     66.30 o 
  14   0   8      225.21      248.13     47.12 o 
  16   0   8        7.23      -18.19     25.16 o 
  18   0   8        1.25       36.94     26.22 o 
  20   0   8       16.81       30.70     23.06 o 
 -33   1   8        0.85        3.77     14.07 o 
 -31   1   8       37.60       62.37     23.56 o 
 -29   1   8       12.18       35.95     19.92 o 
 -27   1   8       89.70      110.76     27.98 o 
 -25   1   8       54.19       36.50     14.62 o 
 -23   1   8       37.09       33.30     17.44 o 
 -21   1   8        5.16        1.03     18.53 o 
 -19   1   8      104.22       72.06     19.01 o 
 -17   1   8      297.52      359.83     39.34 o 
 -15   1   8      342.41      388.04     40.34 o 
 -13   1   8     1579.37     1520.88     74.59 o 
 -11   1   8      474.43      426.64     41.02 o 
  -9   1   8     2337.73     2215.07     89.40 o 
  -7   1   8     1976.63     2054.39     86.16 o 
  -5   1   8      138.27      194.93     27.69 o 
  -3   1   8     1374.21     1282.14     48.54 o 
  -1   1   8       45.61       11.27     15.72 o 
   1   1   8      187.12      142.55     18.55 o 
   3   1   8      272.73      236.70     28.43 o 
   5   1   8      205.15      161.26     29.40 o 
   7   1   8      229.57      218.81     37.29 o 
   9   1   8      468.63      487.29     53.79 o 
  11   1   8       18.58      -22.02     27.48 o 
  13   1   8      153.13       63.20     23.91 o 
  15   1   8       31.46       22.34     23.38 o 
  17   1   8        7.17       -8.49     28.27 o 
  19   1   8        0.26      -13.69     27.77 o 
  21   1   8       18.60       -5.32     27.88 o 
 -32   2   8       19.28       31.01     21.79 o 
 -30   2   8        6.84       -6.02     15.64 o 
 -28   2   8       24.09       11.83     13.58 o 
 -26   2   8      209.36      245.57     40.67 o 
 -24   2   8       11.32       -3.53     14.34 o 
 -22   2   8       64.06       60.75     22.86 o 
 -20   2   8      114.75      114.09     25.16 o 
 -18   2   8       19.78       23.43     14.41 o 
 -16   2   8      618.63      563.46     49.91 o 
 -14   2   8      153.55      139.29     26.74 o 
 -12   2   8      247.89      163.31     31.91 o 
 -10   2   8       69.58       78.96     21.08 o 
  -8   2   8      248.38      252.47     33.82 o 
  -6   2   8      391.33      347.58     38.53 o 
  -4   2   8     1137.76     1094.93     64.19 o 
  -2   2   8      542.76      512.03     46.73 o 
   0   2   8      198.34      245.04     32.62 o 
   2   2   8       23.34       19.53     14.59 o 
   4   2   8      655.83      590.91     52.36 o 
 -31   3   8       24.53       33.98     18.95 o 
 -29   3   8        0.14      -20.76     20.76 o 
 -27   3   8       59.16       51.07     23.61 o 
 -25   3   8      172.57      162.53     34.29 o 
 -23   3   8       71.54       74.64     24.44 o 
 -21   3   8      302.40      240.71     39.24 o 
 -19   3   8       29.20       24.66     17.10 o 
 -17   3   8       40.06       41.19     22.90 o 
 -15   3   8       47.21       40.42     19.55 o 
 -13   3   8      384.20      309.89     38.96 o 
 -11   3   8      497.03      587.11     50.81 o 
  -9   3   8      157.49      229.89     32.14 o 
  -7   3   8      433.07      453.06     43.87 o 
  -5   3   8      143.83      176.78     28.64 o 
  -3   3   8       13.72        1.01     13.43 o 
  -1   3   8      105.17      109.93     23.91 o 
   1   3   8      909.64      956.23     66.93 o 
   3   3   8     1212.11     1154.82     73.22 o 
   5   3   8      247.00      204.30     33.02 o 
   7   3   8      284.34      276.94     39.43 o 
 -30   4   8       32.29       52.58     27.95 o 
 -28   4   8       10.80       -5.61     14.88 o 
 -26   4   8       20.66       19.15     17.82 o 
 -24   4   8       10.29       22.03     19.97 o 
 -22   4   8       37.31       19.85     16.36 o 
 -20   4   8       39.20       41.61     19.53 o 
 -18   4   8      120.46      108.91     26.89 o 
 -16   4   8       68.88       63.89     23.30 o 
 -14   4   8       73.06       76.04     10.80 o 
 -12   4   8      118.25      116.60     13.53 o 
 -10   4   8      218.21      181.85     31.49 o 
  -8   4   8      165.34      147.72     27.70 o 
  -6   4   8      566.81      551.33     49.22 o 
  -4   4   8      992.04     1216.30     72.95 o 
  -2   4   8      622.43      739.14     56.82 o 
   0   4   8       37.54       19.65     15.02 o 
   2   4   8     1038.89     1219.20     73.71 o 
   4   4   8       65.97       15.71     16.49 o 
   6   4   8      291.50      226.95     33.95 o 
   8   4   8      267.70      205.36     34.38 o 
 -29   5   8        7.25        8.57     20.07 o 
 -27   5   8       45.36       58.17     24.54 o 
 -25   5   8       31.02       38.65     22.71 o 
 -23   5   8       32.28       47.61     22.68 o 
 -21   5   8       28.64       38.83     22.06 o 
 -19   5   8      220.43      269.61     42.13 o 
 -17   5   8      331.69      303.79     47.37 o 
 -15   5   8      425.40      316.98     47.93 o 
 -13   5   8      128.01      111.85     27.57 o 
 -11   5   8       45.61       65.19     22.00 o 
  -9   5   8      146.62      111.71     27.05 o 
  -7   5   8      519.44      472.90     50.12 o 
  -5   5   8        6.70       17.38     19.09 o 
  -3   5   8     1609.22     1563.37     86.70 o 
  -1   5   8      958.95      814.99     61.61 o 
   1   5   8      357.52      280.39     38.52 o 
   3   5   8      209.57      311.63     41.04 o 
   5   5   8      202.71      159.82     31.54 o 
   7   5   8      237.20      224.84     34.75 o 
  15   5   8       10.35       53.92     22.21 o 
 -28   6   8       40.53       97.95     30.51 o 
 -26   6   8        8.57       39.82     26.59 o 
 -24   6   8       16.23        5.72     17.46 o 
 -22   6   8       52.46       86.11     30.77 o 
 -20   6   8      122.62      104.82     29.92 o 
 -18   6   8      123.37       83.91     31.78 o 
 -16   6   8       46.42       75.38     28.40 o 
 -14   6   8       96.45       46.30     25.27 o 
 -12   6   8       28.72       31.76     16.30 o 
 -10   6   8       77.05       59.13     20.53 o 
  -8   6   8       26.90       26.64     20.87 o 
  -6   6   8      626.40      637.11     57.08 o 
  -4   6   8       26.96        2.39     14.89 o 
  -2   6   8      251.29      237.45     35.60 o 
   0   6   8      351.32      263.41     39.09 o 
   2   6   8      868.78      695.51     60.24 o 
   4   6   8       35.35       22.30     14.85 o 
   6   6   8       17.50       11.94     13.53 o 
   8   6   8        1.00      -15.83     16.01 o 
  12   6   8       13.14      -19.27     19.27 o 
  14   6   8        8.75        8.10     16.82 o 
  16   6   8        8.52       12.24     14.26 o 
 -25   7   8        1.03        1.74     20.18 o 
 -23   7   8       40.61       47.04     22.68 o 
 -21   7   8      147.35      243.42     45.24 o 
 -19   7   8      109.73      155.29     38.52 o 
 -17   7   8       85.75       70.31     23.45 o 
 -15   7   8      100.83       86.50     26.87 o 
 -13   7   8      132.30      121.90     29.74 o 
 -11   7   8       58.44       79.21     27.85 o 
  -9   7   8        3.97        1.96     16.12 o 
  -7   7   8       10.46       17.44     18.23 o 
  -5   7   8      283.94      179.06     32.62 o 
  -3   7   8      208.74      179.86     32.20 o 
  -1   7   8      614.40      657.31     61.02 o 
   1   7   8      156.53      173.31     31.42 o 
   3   7   8       56.76       58.91     19.59 o 
   5   7   8       15.53        4.66     12.31 o 
   7   7   8       11.96       15.66     17.45 o 
   9   7   8        0.93       15.97     15.46 o 
  11   7   8        2.57       17.83     14.65 o 
  13   7   8       15.73       21.91     20.39 o 
 -22   8   8       13.64       77.17     33.09 o 
 -20   8   8       32.40       47.05     25.16 o 
 -18   8   8       65.43       68.49     28.12 o 
 -16   8   8       49.83       43.68     24.30 o 
 -14   8   8       44.10       75.24     26.57 o 
 -12   8   8        8.92        5.93     15.75 o 
 -10   8   8      228.12      193.56     38.30 o 
  -8   8   8       90.85       73.51     24.37 o 
  -6   8   8      193.65      260.47     40.65 o 
  -4   8   8       81.57      120.15     29.35 o 
  -2   8   8       16.10       25.97     18.43 o 
   0   8   8       32.96       75.81     25.09 o 
   2   8   8        4.16        7.04     14.72 o 
   4   8   8       10.21       32.43     20.03 o 
   6   8   8       26.78       21.81     15.80 o 
   8   8   8       13.75       43.41     21.63 o 
  10   8   8        6.51       18.22     22.69 o 
 -17   9   8        0.23      -12.67     14.86 o 
 -15   9   8       17.47        7.84     19.06 o 
 -13   9   8        4.10       23.18     20.39 o 
 -11   9   8        9.32       28.19     18.78 o 
  -9   9   8        4.86       11.90     16.39 o 
  -7   9   8        1.23       16.22     20.21 o 
  -5   9   8        0.15        4.04     12.02 o 
  -3   9   8        8.48       13.80     15.34 o 
  -1   9   8        7.86       11.91     14.52 o 
   1   9   8       26.43       38.33     19.43 o 
   3   9   8        0.08       27.53     19.64 o 
   5   9   8      127.77      181.91     21.89 o 
   7  -7   9        9.42      -37.33     37.33 o 
   9  -7   9       16.59      -19.72     31.76 o 
  11  -7   9        6.81        2.66     27.61 o 
   4  -6   9        1.79      -31.54     31.54 o 
   6  -6   9       51.33      -16.90     29.27 o 
   8  -6   9       26.60       10.09     24.67 o 
  10  -6   9       12.16       -4.85     22.73 o 
  12  -6   9       16.99       18.23     25.68 o 
  14  -6   9       21.84       29.32     28.63 o 
   1  -5   9       69.76       66.67     20.66 o 
   3  -5   9      732.96      828.36     72.63 o 
   5  -5   9        6.82       14.84     17.60 o 
   7  -5   9       82.33       50.60     27.38 o 
   9  -5   9        0.35        0.62     22.74 o 
  11  -5   9       14.85       37.00     29.47 o 
  13  -5   9       19.60       33.63     28.11 o 
  15  -5   9       11.81       73.75     40.18 o 
 -18  -4   9       29.82       48.56     12.73 o 
 -16  -4   9        2.98       -4.30      6.90 o 
 -14  -4   9      370.53      350.73     29.30 o 
 -12  -4   9      189.07      206.13     23.87 o 
  -4  -4   9       75.93       42.77     18.00 o 
  -2  -4   9       70.11       28.57     19.24 o 
   0  -4   9        3.23      -18.86     24.28 o 
   2  -4   9      325.79      318.41     43.77 o 
   4  -4   9        0.81      -10.03     24.37 o 
   6  -4   9      435.29      542.23     61.74 o 
   8  -4   9       11.69       18.19     25.58 o 
  10  -4   9      117.70       94.46     36.16 o 
  12  -4   9       28.66       21.59     29.17 o 
  14  -4   9       45.31      123.81     45.13 o 
  16  -4   9       23.10       86.78     36.42 o 
 -23  -3   9      115.23      140.94     21.18 o 
 -21  -3   9       52.28       44.89     13.24 o 
 -19  -3   9       89.46       87.08     17.64 o 
 -17  -3   9       69.06       65.23      9.98 o 
 -15  -3   9        4.20       -8.01      8.01 o 
 -13  -3   9      110.25      129.62     13.76 o 
 -11  -3   9      348.05      319.35     22.42 o 
  -9  -3   9       46.91       53.23     18.50 o 
  -7  -3   9        7.17       -0.19      8.16 o 
  -5  -3   9       60.39       11.81     16.89 o 
  -3  -3   9      120.56      109.48     25.79 o 
  -1  -3   9      180.60      169.59     30.69 o 
   1  -3   9      295.95      397.10     48.35 o 
   3  -3   9       41.40       30.80     24.49 o 
   5  -3   9      284.64      249.11     43.08 o 
   7  -3   9       92.30       73.47     29.60 o 
   9  -3   9      255.01      285.53     50.50 o 
  11  -3   9      165.46      282.19     57.63 o 
  13  -3   9       35.51       93.91     41.93 o 
  15  -3   9        7.45       46.63     31.90 o 
  17  -3   9       18.20       53.61     31.37 o 
 -28  -2   9        1.28        3.60     10.48 o 
 -26  -2   9      374.45      506.40     46.98 o 
 -24  -2   9       27.01       50.39     16.02 o 
 -22  -2   9       58.84       73.49     19.65 o 
 -20  -2   9      196.15      189.17     25.16 o 
 -18  -2   9      309.78      307.08     32.12 o 
 -16  -2   9      148.28      129.45     11.95 o 
 -14  -2   9      291.51      301.98     16.16 o 
 -12  -2   9      135.05      157.08     13.40 o 
 -10  -2   9       60.81       76.97     15.60 o 
  -8  -2   9       12.87       19.07     10.17 o 
  -6  -2   9      137.41      151.56     27.11 o 
  -4  -2   9      138.81      150.53     19.61 o 
  -2  -2   9      588.26      576.01     53.26 o 
   0  -2   9      430.38      391.28     47.20 o 
   2  -2   9      650.28      690.24     65.08 o 
   4  -2   9     1029.04     1162.22     85.40 o 
   6  -2   9      636.26      680.00     71.34 o 
   8  -2   9      216.80      221.21     49.40 o 
  10  -2   9       52.70      167.16     45.46 o 
  12  -2   9       75.79      110.38     37.83 o 
  14  -2   9       24.28       70.42     36.14 o 
  16  -2   9        6.59        2.56     30.95 o 
  18  -2   9        9.86       37.18     33.76 o 
 -31  -1   9       63.62       87.02     23.04 o 
 -29  -1   9        5.27        3.68     13.84 o 
 -27  -1   9       87.93       76.30     22.04 o 
 -25  -1   9      180.36      126.76     28.23 o 
 -23  -1   9        9.82       22.77     13.13 o 
 -21  -1   9      103.82       85.99     20.80 o 
 -19  -1   9      350.87      318.70     36.33 o 
 -17  -1   9       57.89       89.33     22.12 o 
 -15  -1   9     2044.05     1757.14     41.28 o 
 -13  -1   9      569.99      576.30     20.63 o 
 -11  -1   9      359.06      357.75     17.91 o 
  -9  -1   9      192.13      175.51     18.09 o 
  -7  -1   9      806.03      878.65     39.22 o 
  -5  -1   9      250.40      268.40     33.94 o 
  -3  -1   9       93.69      115.46     19.63 o 
  -1  -1   9       11.67       22.08     13.53 o 
   1  -1   9      159.72      189.93     38.52 o 
   3  -1   9      478.88      457.86     56.04 o 
   5  -1   9      459.60      506.96     59.04 o 
   7  -1   9      139.51      293.08     49.53 o 
   9  -1   9      675.46      721.18     72.31 o 
  11  -1   9      198.27      217.44     46.75 o 
  13  -1   9        5.87       29.50     29.20 o 
  15  -1   9       53.46       65.08     32.42 o 
  17  -1   9        7.27       10.98     24.49 o 
  19  -1   9       14.95       88.13     37.56 o 
 -32   0   9        1.41        7.01     12.58 o 
 -30   0   9        1.88       -3.02     14.69 o 
 -28   0   9        2.32        9.41     14.49 o 
 -26   0   9       37.21       24.70     12.72 o 
 -24   0   9      232.92      184.65     30.50 o 
 -22   0   9        0.05       -1.43     12.42 o 
 -20   0   9      481.98      478.83     46.05 o 
 -18   0   9       13.79       16.10     14.94 o 
 -16   0   9     2258.72     2250.66     93.87 o 
 -14   0   9      424.54      527.47     45.40 o 
 -12   0   9      224.83      221.40     30.63 o 
 -10   0   9      260.04      243.11     22.16 o 
  -8   0   9      336.21      309.05     22.83 o 
  -6   0   9       49.32       58.00     12.21 o 
  -4   0   9       21.59        2.25      9.24 o 
  -2   0   9      333.49      302.10     26.27 o 
   0   0   9      142.66      195.66     23.39 o 
   2   0   9       43.45       64.04     15.26 o 
   4   0   9      136.73       93.23     27.89 o 
   6   0   9      538.64      373.36     50.26 o 
   8   0   9       81.93       75.01     30.57 o 
  10   0   9      204.75      183.58     39.32 o 
  12   0   9        0.43      -24.05     24.05 o 
  14   0   9        3.12       -0.90     23.90 o 
  16   0   9       13.46       16.70     24.37 o 
  18   0   9        6.81      -24.67     24.67 o 
  20   0   9       26.49       -6.19     28.96 o 
 -33   1   9       39.94       74.07     26.97 o 
 -31   1   9       63.62       85.26     24.90 o 
 -29   1   9        5.29       12.75     15.20 o 
 -27   1   9       87.96       78.46     24.24 o 
 -25   1   9      180.29      224.46     34.77 o 
 -23   1   9        9.83       13.51     16.20 o 
 -21   1   9      103.69       50.85     20.41 o 
 -19   1   9      350.88      313.07     37.63 o 
 -17   1   9       58.00       35.43     17.15 o 
 -15   1   9     2044.73     1575.49     85.53 o 
 -13   1   9      569.83      523.37     46.41 o 
 -11   1   9      359.43      319.32     36.84 o 
  -9   1   9      192.72      215.95     33.31 o 
  -7   1   9      805.91      819.15     58.89 o 
  -5   1   9      250.56      245.49     21.55 o 
  -3   1   9       93.82       50.60     11.35 o 
  -1   1   9       11.59        4.26     19.24 o 
   1   1   9      159.55      139.45     18.47 o 
   3   1   9      478.71      398.73     32.02 o 
   5   1   9      459.18      376.90     45.66 o 
   7   1   9      139.49      152.90     32.72 o 
   9   1   9      675.85      701.51     69.76 o 
  11   1   9      198.37      180.52     36.98 o 
  13   1   9        5.87      -25.67     25.67 o 
  15   1   9       53.36       91.79     30.97 o 
  17   1   9        7.26      -19.49     30.53 o 
  19   1   9       14.92      -12.03     24.83 o 
 -32   2   9        9.21       -8.99     17.21 o 
 -30   2   9       35.49       29.96     16.12 o 
 -28   2   9        1.28      -15.37     15.37 o 
 -26   2   9      374.47      504.68     57.40 o 
 -24   2   9       27.03       22.21     13.36 o 
 -22   2   9       58.93       38.48     18.44 o 
 -20   2   9      196.36      175.39     31.41 o 
 -18   2   9      309.82      273.54     38.62 o 
 -16   2   9      147.89       84.27     21.04 o 
 -14   2   9      291.79      308.63     38.50 o 
 -12   2   9      134.92      118.24     25.42 o 
 -10   2   9       60.49       76.22     22.74 o 
  -8   2   9       12.98       -4.63     14.51 o 
  -6   2   9      137.40      147.12     28.29 o 
  -4   2   9      139.18       99.39     24.52 o 
  -2   2   9      588.39      513.41     49.36 o 
   0   2   9      429.97      402.08     46.02 o 
   2   2   9      650.32      659.77     58.33 o 
   4   2   9     1028.79     1106.39     74.43 o 
 -31   3   9        8.80       18.62     19.76 o 
 -29   3   9        3.59       -4.16     12.71 o 
 -27   3   9       15.57        2.19     13.02 o 
 -25   3   9        8.50        1.43     15.85 o 
 -23   3   9      115.23       99.93     29.95 o 
 -21   3   9       52.36       38.46     20.43 o 
 -19   3   9       89.42       70.43     23.06 o 
 -17   3   9       69.16       72.71     25.52 o 
 -13   3   9      110.19      122.06     27.75 o 
 -11   3   9      347.71      338.55     41.67 o 
  -9   3   9       46.83       65.27     21.24 o 
  -7   3   9        7.20       13.62     15.00 o 
  -5   3   9       60.50       52.24     23.49 o 
  -3   3   9      120.95      105.32     25.16 o 
  -1   3   9      180.92      180.51     32.48 o 
   1   3   9      295.82      310.85     40.53 o 
   3   3   9       41.64       23.08     16.77 o 
   5   3   9      284.84      244.33     38.36 o 
 -30   4   9        8.24        2.06     17.91 o 
 -28   4   9        7.47        2.08     19.45 o 
 -26   4   9        0.63      -13.23     19.70 o 
 -24   4   9      114.00       66.33     26.94 o 
 -22   4   9       32.91       53.37     21.64 o 
 -20   4   9       27.12       34.46     21.07 o 
 -18   4   9       29.85       27.98     16.51 o 
 -16   4   9        2.97       -2.22     15.58 o 
 -14   4   9      370.93      350.70     44.15 o 
 -12   4   9      189.27      159.73     31.80 o 
 -10   4   9       50.29       25.75     17.09 o 
  -8   4   9      236.00      180.14     31.52 o 
  -6   4   9      853.67      974.10     68.87 o 
  -4   4   9       75.72       70.96     23.65 o 
  -2   4   9       70.11       39.30     18.40 o 
   0   4   9        3.21       31.70     19.22 o 
   2   4   9      325.59      331.48     42.33 o 
   4   4   9        0.78        0.13     15.24 o 
   6   4   9      435.33      440.37     50.03 o 
 -29   5   9       35.74       57.97     28.54 o 
 -27   5   9       37.53       78.44     31.68 o 
 -25   5   9       40.95       51.07     24.15 o 
 -23   5   9      108.37      109.80     37.33 o 
 -21   5   9       80.73       76.86     31.30 o 
 -19   5   9       11.73        5.13     17.66 o 
 -17   5   9       12.70       -8.13     16.02 o 
 -15   5   9       46.69      -11.09     17.35 o 
 -13   5   9       42.31       38.48     16.62 o 
 -11   5   9      194.51      172.38     32.65 o 
  -9   5   9      123.73      133.83     29.36 o 
  -7   5   9     1068.59     1130.30     77.15 o 
  -5   5   9      174.50      173.59     32.21 o 
  -3   5   9     1069.94     1226.37     80.80 o 
  -1   5   9      685.89      712.23     61.56 o 
   1   5   9       69.63      100.27     28.36 o 
   3   5   9      732.89      856.04     69.48 o 
   5   5   9        6.84       17.22     16.84 o 
   7   5   9       82.35       76.79     25.88 o 
  15   5   9       11.83       52.62     23.26 o 
 -26   6   9      111.35      136.36     41.41 o 
 -24   6   9      105.72      130.95     36.66 o 
 -22   6   9       15.91       16.65     19.23 o 
 -20   6   9       18.15       17.78     18.20 o 
 -18   6   9        4.92       -1.98     16.92 o 
 -16   6   9      106.93       94.52     29.32 o 
 -14   6   9        4.70       14.33     16.02 o 
 -12   6   9        3.49       24.50     22.39 o 
 -10   6   9      134.73      103.84     26.98 o 
  -8   6   9      162.75      215.78     37.81 o 
  -6   6   9      260.47      156.17     33.72 o 
  -4   6   9       18.08       10.57     17.40 o 
  -2   6   9       28.96       12.75     18.97 o 
   0   6   9       54.22       94.31     25.59 o 
   2   6   9      115.44       79.46     23.29 o 
   4   6   9        1.81       -4.22     13.48 o 
   6   6   9       51.33       51.40     22.25 o 
   8   6   9       26.57        5.53     12.71 o 
  14   6   9       21.84       36.45     21.49 o 
 -23   7   9      105.31      109.85     33.24 o 
 -21   7   9       53.41       76.00     28.25 o 
 -19   7   9       84.17       94.99     31.15 o 
 -17   7   9       44.51       17.34     19.07 o 
 -15   7   9       75.65       89.15     30.03 o 
 -13   7   9       32.64       25.45     19.75 o 
 -11   7   9       47.99       25.07     19.01 o 
  -9   7   9      126.39      149.07     33.71 o 
  -7   7   9       80.06       77.12     23.85 o 
  -5   7   9      164.06      124.52     28.45 o 
  -3   7   9      164.76      124.56     30.92 o 
  -1   7   9      169.47      221.62     38.55 o 
   1   7   9        5.62       30.13     20.53 o 
   3   7   9       16.81       42.32     19.39 o 
   5   7   9       29.16       16.65     17.67 o 
   7   7   9        9.39       26.59     17.33 o 
   9   7   9       16.58       -4.94     14.48 o 
  11   7   9        6.82       44.57     26.37 o 
 -20   8   9       48.65       71.00     25.91 o 
 -18   8   9       17.57       33.22     24.96 o 
 -16   8   9       43.56       51.92     23.83 o 
 -14   8   9       13.26       -4.30     18.56 o 
 -12   8   9       17.44       53.08     22.97 o 
 -10   8   9       49.35       75.30     28.22 o 
  -8   8   9       94.55       86.16     27.87 o 
  -6   8   9       48.10       56.62     24.10 o 
  -4   8   9       36.35       55.82     20.72 o 
  -2   8   9        7.60       16.24     15.11 o 
   0   8   9       66.30      100.95     27.26 o 
   2   8   9       17.07       38.78     19.96 o 
   4   8   9       33.11       65.44     23.09 o 
   6   8   9       27.06       34.53     19.17 o 
   8   8   9        0.63       19.96     12.80 o 
 -15   9   9        2.31        6.74     16.96 o 
 -13   9   9        1.62        9.85     18.59 o 
 -11   9   9       16.94       26.45     18.24 o 
  -9   9   9        0.60        3.49     14.94 o 
  -7   9   9       30.89       50.80     22.20 o 
  -5   9   9       19.48       53.34     25.04 o 
  -3   9   9       57.82       65.61     25.90 o 
  -1   9   9       70.60       86.88     27.17 o 
   1   9   9       22.24       40.91     22.06 o 
   4  -8  10       39.07      -33.20     33.20 o 
   3  -7  10       16.82      -31.10     31.10 o 
   5  -7  10        0.16      -21.93     30.48 o 
   7  -7  10        0.01      -34.75     34.75 o 
   0  -6  10        0.39      -24.62     24.96 o 
   2  -6  10       37.08      -20.31     28.38 o 
   4  -6  10       19.58      -16.37     29.93 o 
   6  -6  10       11.96      -25.78     29.91 o 
   8  -6  10       23.08       41.37     32.13 o 
  10  -6  10       40.49       50.27     32.41 o 
  -5  -5  10       78.01       43.17     20.35 o 
  -3  -5  10      165.04      142.36     31.07 o 
  -1  -5  10      210.65      180.91     36.48 o 
   1  -5  10      195.42      138.12     33.34 o 
   3  -5  10       39.62       10.55     20.11 o 
   5  -5  10        6.37       17.07     20.88 o 
   7  -5  10       16.59       30.57     22.82 o 
   9  -5  10       55.58       81.38     34.28 o 
  11  -5  10        9.45       53.74     30.91 o 
  13  -5  10       13.83      100.97     38.68 o 
 -18  -4  10       24.52       12.75     11.52 o 
 -16  -4  10      116.00      102.28     12.77 o 
 -14  -4  10      366.71      357.78     25.20 o 
 -12  -4  10      449.23      428.52     27.09 o 
 -10  -4  10       27.52        5.08     15.66 o 
  -8  -4  10      261.34      223.86     33.50 o 
  -6  -4  10     2037.28     1972.87     93.05 o 
  -4  -4  10       50.85       37.48     17.75 o 
  -2  -4  10      967.31      933.62     73.21 o 
   0  -4  10       53.29       71.04     24.19 o 
   2  -4  10       13.28       -9.60     23.55 o 
   4  -4  10      598.56      674.62     71.00 o 
   6  -4  10       98.12      100.84     34.38 o 
   8  -4  10       12.23       25.08     29.34 o 
  10  -4  10       10.91       36.50     28.21 o 
  12  -4  10        1.06       10.73     24.38 o 
  14  -4  10        7.52       75.25     44.30 o 
 -23  -3  10       16.41       17.15     11.48 o 
 -21  -3  10       27.51       39.09     14.25 o 
 -19  -3  10        8.85        9.95      8.32 o 
 -17  -3  10       33.05       52.94     10.25 o 
 -15  -3  10      344.27      313.23     21.32 o 
 -13  -3  10       52.84       68.71     12.74 o 
 -11  -3  10      264.46      260.33     21.69 o 
  -9  -3  10       46.07       51.72     19.37 o 
  -7  -3  10       85.93      111.65     16.94 o 
  -5  -3  10      305.69      336.39     42.14 o 
  -3  -3  10      344.34      375.92     46.40 o 
  -1  -3  10      463.18      497.52     53.60 o 
   1  -3  10      722.72      879.04     71.91 o 
   3  -3  10       95.35      183.08     38.75 o 
   5  -3  10      290.14      273.09     48.82 o 
   7  -3  10       62.70       92.19     37.55 o 
   9  -3  10       89.66      211.01     49.22 o 
  11  -3  10       37.47      112.23     44.66 o 
  13  -3  10       12.62       -0.40     26.68 o 
  15  -3  10        0.98       12.46     29.38 o 
 -26  -2  10        4.72      -14.72     14.72 o 
 -24  -2  10        8.99        2.29      9.29 o 
 -22  -2  10      141.48      110.28     21.36 o 
 -20  -2  10      118.50       97.33     21.09 o 
 -18  -2  10       29.32       41.17     16.14 o 
 -16  -2  10       21.15       13.50      9.38 o 
 -14  -2  10       82.01       59.24     11.17 o 
 -12  -2  10      263.15      246.98     23.49 o 
 -10  -2  10     1043.78     1051.74     43.86 o 
  -8  -2  10       44.90       32.57     11.11 o 
  -6  -2  10       97.43      108.02     17.92 o 
  -4  -2  10       12.27       28.10     13.85 o 
  -2  -2  10       15.24       16.08     23.49 o 
   0  -2  10      202.31      254.58     42.55 o 
   2  -2  10      285.43      413.26     55.39 o 
   4  -2  10      380.71      525.86     62.77 o 
   6  -2  10      351.56      422.02     59.79 o 
   8  -2  10      152.73      181.17     47.25 o 
  10  -2  10       71.93      120.69     41.44 o 
  12  -2  10       20.35       92.62     42.59 o 
  14  -2  10        9.83       46.71     31.36 o 
  16  -2  10        3.42       -9.33     22.42 o 
 -31  -1  10       56.69       26.09     15.92 o 
 -29  -1  10       16.75       33.24     18.87 o 
 -27  -1  10      169.67      170.92     31.63 o 
 -25  -1  10       67.24       66.94     21.49 o 
 -23  -1  10       59.54       34.10     17.91 o 
 -21  -1  10      179.13      206.26     31.56 o 
 -19  -1  10      577.99      740.30     54.07 o 
 -17  -1  10     2166.55     2295.86     94.62 o 
 -15  -1  10      282.59      304.44     38.11 o 
 -13  -1  10     1119.17     1182.34     32.03 o 
 -11  -1  10       66.04       45.10     10.43 o 
  -9  -1  10       89.93       83.46     24.61 o 
  -7  -1  10      250.21      227.68     33.37 o 
  -5  -1  10      147.30      121.17     21.50 o 
  -3  -1  10       51.46       55.74     32.61 o 
  -1  -1  10       51.30       14.17     14.31 o 
   1  -1  10        4.46       26.52     28.87 o 
   3  -1  10      150.26      173.82     43.46 o 
   5  -1  10      233.58      262.97     45.22 o 
   7  -1  10        7.12       10.24     19.91 o 
   9  -1  10       75.74       74.30     29.93 o 
  11  -1  10        5.68       25.54     24.92 o 
  13  -1  10       19.96       45.24     28.73 o 
  15  -1  10        2.48      -10.32     20.49 o 
  17  -1  10        4.11       48.12     32.13 o 
 -32   0  10        9.33       31.39     19.02 o 
 -30   0  10        0.02       14.42     15.96 o 
 -28   0  10       16.43       45.81     19.67 o 
 -26   0  10       94.42      130.89     29.23 o 
 -24   0  10        8.27        6.99     12.51 o 
 -22   0  10        6.52       11.01     15.50 o 
 -20   0  10      112.16       66.70     22.15 o 
 -18   0  10      388.38      515.83     48.49 o 
 -16   0  10      309.11      358.54     41.12 o 
 -14   0  10     8051.59     8098.48    184.74 o 
 -12   0  10        4.03        5.10     12.43 o 
 -10   0  10      403.57      342.44     24.56 o 
  -8   0  10      200.50      165.66     17.51 o 
  -6   0  10       29.53       23.43     10.81 o 
  -4   0  10       25.10       40.54     13.28 o 
  -2   0  10      129.81      152.11     21.01 o 
   0   0  10       33.41       55.41     16.08 o 
   2   0  10       74.56       77.27     26.34 o 
   4   0  10      127.87      201.74     40.13 o 
   6   0  10       12.90       29.40     24.06 o 
   8   0  10       94.72       74.03     27.61 o 
  10   0  10       41.85       46.75     30.10 o 
  12   0  10       37.03       36.86     26.67 o 
  14   0  10        1.47      -13.20     29.76 o 
  16   0  10        4.00      -26.93     26.93 o 
  18   0  10        9.33      -25.24     30.63 o 
 -31   1  10       56.68       59.88     25.33 o 
 -29   1  10       16.75       31.10     22.19 o 
 -27   1  10      169.65      179.60     36.24 o 
 -25   1  10       67.27       60.25     19.69 o 
 -23   1  10       59.57       68.30     21.20 o 
 -21   1  10      178.80      219.13     35.25 o 
 -19   1  10      577.79      648.81     60.62 o 
 -17   1  10     2166.22     2145.33     99.99 o 
 -15   1  10      282.58      306.63     39.23 o 
 -13   1  10     1118.37     1148.33     74.33 o 
 -11   1  10       66.11       63.35     23.06 o 
  -9   1  10       90.02       53.77     18.96 o 
  -7   1  10      250.52      230.77     34.18 o 
  -5   1  10      147.25       80.73     34.11 o 
  -3   1  10       51.72       30.81     14.92 o 
  -1   1  10       51.35       10.41     16.97 o 
   1   1  10        4.49        4.12     18.46 o 
   3   1  10      150.52       92.52     30.71 o 
   5   1  10      233.75      201.94     33.16 o 
   7   1  10        7.15      -39.86     39.86 o 
   9   1  10       75.61       10.16     29.40 o 
  11   1  10        5.65      -20.57     35.12 o 
  13   1  10       19.92      -13.25     23.17 o 
  15   1  10        2.46      -32.32     32.32 o 
  17   1  10        4.10        5.10     21.36 o 
 -32   2  10       39.33       59.18     24.95 o 
 -30   2  10       62.73       90.79     28.60 o 
 -28   2  10        0.62      -15.72     16.27 o 
 -26   2  10        4.73       23.60     19.02 o 
 -24   2  10        9.00       12.55     15.26 o 
 -22   2  10      141.59      122.68     28.71 o 
 -20   2  10      118.54      116.69     28.75 o 
 -18   2  10       29.30       35.07     18.19 o 
 -16   2  10       21.21       22.96     16.89 o 
 -14   2  10       81.77       52.56     18.88 o 
 -12   2  10      263.05      222.55     37.52 o 
 -10   2  10     1043.25     1044.05     70.74 o 
  -8   2  10       45.13       24.39     14.17 o 
  -6   2  10       97.31       95.97     24.00 o 
  -4   2  10       12.36       24.47     17.45 o 
  -2   2  10       15.27       23.65     15.77 o 
   0   2  10      202.41      225.34     37.84 o 
   2   2  10      285.31      330.68     45.19 o 
   4   2  10      380.30      427.91     51.26 o 
 -31   3  10        6.71       -1.06     17.05 o 
 -29   3  10       11.52       -6.31     16.08 o 
 -27   3  10        5.36      -23.05     23.05 o 
 -25   3  10       64.91      131.20     35.35 o 
 -23   3  10       16.40       13.07     17.70 o 
 -21   3  10       27.44       10.90     16.74 o 
 -19   3  10        8.85       10.93     17.52 o 
 -17   3  10       33.07       42.97     21.32 o 
 -15   3  10      344.38      303.45     43.09 o 
 -13   3  10       52.84       71.03     23.36 o 
 -11   3  10      264.77      241.47     37.10 o 
  -9   3  10       46.10       64.91     24.77 o 
  -7   3  10       86.15       76.33     26.45 o 
  -5   3  10      305.42      305.35     44.03 o 
  -3   3  10      344.34      370.35     46.87 o 
  -1   3  10      462.72      460.38     50.70 o 
   1   3  10      722.78      735.42     62.53 o 
   3   3  10       95.32      100.10     26.60 o 
   5   3  10      289.92      287.62     43.28 o 
 -30   4  10        3.16        8.25     19.75 o 
 -28   4  10       15.76       51.20     26.55 o 
 -26   4  10       19.85       31.67     21.70 o 
 -24   4  10        3.33       13.07     17.97 o 
 -22   4  10      121.87      131.85     30.83 o 
 -20   4  10      179.46      171.24     37.19 o 
 -18   4  10       24.55       27.27     20.19 o 
 -16   4  10      115.90       75.36     22.15 o 
 -14   4  10      366.74      391.20     47.66 o 
 -12   4  10      449.02      427.71     51.84 o 
 -10   4  10       27.50       13.29     19.12 o 
  -8   4  10      261.58      237.90     37.68 o 
  -6   4  10     2037.63     1892.44    101.89 o 
  -4   4  10       50.86       65.57     22.84 o 
  -2   4  10      967.47      995.62     72.55 o 
   0   4  10       53.16       62.67     20.92 o 
   2   4  10       13.22        2.73     17.78 o 
   4   4  10      598.61      653.98     62.40 o 
   6   4  10       98.36       62.22     22.87 o 
 -27   5  10        8.11       58.37     26.67 o 
 -25   5  10       18.22       72.64     27.59 o 
 -23   5  10       57.30       33.64     21.60 o 
 -21   5  10       77.04       94.79     29.17 o 
 -19   5  10       47.37       49.24     23.03 o 
 -17   5  10       51.02       38.06     22.32 o 
 -15   5  10       10.86        6.97     15.39 o 
 -13   5  10       10.39       -2.62     16.64 o 
 -11   5  10      325.32      355.04     46.62 o 
  -9   5  10       10.05      -15.71     18.76 o 
  -7   5  10      826.81      855.88     71.27 o 
  -5   5  10       77.88       74.76     22.72 o 
  -3   5  10      164.82      274.71     42.78 o 
  -1   5  10      210.82      221.25     39.68 o 
   1   5  10      195.42      185.65     35.79 o 
   3   5  10       39.69       17.61     18.31 o 
   5   5  10        6.38      -18.33     18.33 o 
   7   5  10       16.58       23.88     20.05 o 
 -26   6  10       38.79       70.07     29.92 o 
 -24   6  10       79.94       92.60     35.23 o 
 -22   6  10       46.56       90.04     34.96 o 
 -20   6  10       39.20       68.18     28.40 o 
 -18   6  10       16.92       28.04     19.38 o 
 -16   6  10      209.23      204.45     38.08 o 
 -14   6  10       13.12       32.41     23.05 o 
 -12   6  10       16.96       29.33     19.78 o 
 -10   6  10       18.30       19.17     17.08 o 
  -8   6  10       56.59       48.68     21.68 o 
  -6   6  10       61.40       40.30     23.07 o 
  -4   6  10       70.66       95.11     26.06 o 
  -2   6  10      197.17      218.67     40.49 o 
   0   6  10        0.40       28.28     18.42 o 
   2   6  10       37.10       27.56     19.65 o 
   4   6  10       19.56       33.42     20.44 o 
   6   6  10       11.95       -4.77     15.87 o 
   8   6  10       23.14       25.00     21.49 o 
 -23   7  10       52.19       80.82     29.15 o 
 -21   7  10       32.34       45.99     22.54 o 
 -19   7  10        5.87       -5.08     17.71 o 
 -17   7  10        0.97        9.67     20.89 o 
 -15   7  10        1.25       24.42     23.24 o 
 -13   7  10       25.08       10.73     18.40 o 
 -11   7  10      136.26      152.31     33.03 o 
  -9   7  10      209.04      241.51     42.36 o 
  -7   7  10      219.49      315.50     47.37 o 
  -5   7  10       55.31       76.70     28.42 o 
  -3   7  10       53.07       42.20     19.28 o 
  -1   7  10       98.19      168.78     36.22 o 
   1   7  10       20.52       12.43     17.53 o 
   3   7  10       16.85       15.92     18.94 o 
   5   7  10        0.16        7.47     14.61 o 
   7   7  10        0.01       17.59     15.43 o 
 -18   8  10        2.96      -12.00     19.36 o 
 -16   8  10        1.35       -0.35     12.72 o 
 -14   8  10       23.21        0.50     14.77 o 
 -12   8  10       26.03       22.24     18.00 o 
 -10   8  10       82.38      124.11     33.05 o 
  -8   8  10        4.15       -1.69     15.94 o 
  -6   8  10        4.56        4.23     15.54 o 
  -4   8  10       20.76       36.17     19.10 o 
  -2   8  10        2.87       27.34     22.75 o 
   0   8  10       34.31       64.13     22.15 o 
   2   8  10        0.11        3.30     13.58 o 
   4   8  10       39.07       41.32     21.97 o 
  -9   9  10       19.15       -2.84     17.76 o 
  -7   9  10       15.75       -3.24     17.12 o 
  -5   9  10       14.95       14.99     18.80 o 
   0  -8  11       10.79      -29.82     29.82 o 
  -1  -7  11       46.71       16.82     23.18 o 
   1  -7  11        4.03      -32.83     32.83 o 
   3  -7  11       23.17       26.82     21.97 o 
   5  -7  11        8.96       26.82     24.55 o 
  -6  -6  11       70.28       44.02     18.66 o 
  -4  -6  11       11.24      -28.36     28.36 o 
  -2  -6  11       47.39       50.05     22.33 o 
   0  -6  11       30.16      -27.69     27.69 o 
   2  -6  11        1.57       -8.14     21.28 o 
   4  -6  11        2.92      -26.21     26.21 o 
   6  -6  11       19.82       -4.29     20.43 o 
   8  -6  11       30.75       52.15     27.77 o 
 -15  -5  11       70.00       52.28     13.66 o 
 -13  -5  11      112.20       80.38     19.60 o 
 -11  -5  11       91.56       15.68     14.27 o 
  -9  -5  11       31.01       16.97     14.75 o 
  -7  -5  11      170.44      153.35     32.49 o 
  -5  -5  11      153.90      109.20     24.33 o 
  -3  -5  11       44.07       27.73     21.05 o 
  -1  -5  11       35.83       39.16     25.56 o 
   1  -5  11       23.92       11.76     19.07 o 
   3  -5  11       32.28       34.03     23.66 o 
   5  -5  11       24.18       59.41     32.83 o 
   7  -5  11       38.60       33.76     30.05 o 
   9  -5  11       54.89      102.67     45.27 o 
  11  -5  11       43.70       59.38     40.75 o 
 -16  -4  11       70.35       58.06     11.08 o 
 -14  -4  11      105.65       98.14     14.69 o 
 -12  -4  11      579.28      535.85     46.99 o 
 -10  -4  11       19.71       -8.48     15.76 o 
  -8  -4  11      646.96      563.17     52.20 o 
  -6  -4  11       49.09       23.26     16.37 o 
  -4  -4  11        6.62        3.51     17.61 o 
  -2  -4  11      121.19      107.83     29.93 o 
   0  -4  11        9.79        2.43     17.67 o 
   2  -4  11      379.40      411.30     56.76 o 
   4  -4  11       68.18       92.61     34.73 o 
   6  -4  11       64.02       28.94     23.81 o 
   8  -4  11       16.82       62.35     35.62 o 
  10  -4  11       15.02       83.88     41.61 o 
  12  -4  11       13.54      103.00     38.40 o 
 -21  -3  11       11.47       31.63     13.74 o 
 -19  -3  11      152.94      212.26     28.42 o 
 -17  -3  11      250.84      308.81     34.07 o 
 -15  -3  11       34.42       34.32     10.04 o 
 -13  -3  11      178.15      167.06     18.43 o 
 -11  -3  11      834.84      904.09     42.16 o 
  -9  -3  11      326.67      336.22     32.14 o 
  -7  -3  11      458.16      432.63     47.41 o 
  -5  -3  11     1019.48     1107.90     75.92 o 
  -3  -3  11      335.05      381.59     49.59 o 
  -1  -3  11       50.38       61.04     28.93 o 
   1  -3  11       70.27       52.18     27.57 o 
   3  -3  11       44.06       79.29     35.70 o 
   5  -3  11      466.11      508.40     69.12 o 
   7  -3  11       28.45       68.91     40.98 o 
   9  -3  11        9.44       57.88     37.04 o 
  11  -3  11       30.08      128.80     43.61 o 
  13  -3  11        2.51       45.67     32.61 o 
 -26  -2  11       32.29       32.81     15.06 o 
 -24  -2  11       30.55       26.35     14.96 o 
 -22  -2  11      121.85      202.11     30.16 o 
 -20  -2  11        3.51       -1.04     12.52 o 
 -18  -2  11        7.20       -1.38     11.82 o 
 -16  -2  11      453.46      458.06     25.20 o 
 -14  -2  11        7.63       24.54      9.92 o 
 -12  -2  11      246.10      328.34     25.63 o 
 -10  -2  11      135.81      145.46     26.19 o 
  -8  -2  11      148.99      182.46     22.68 o 
  -6  -2  11       15.50       20.87     14.11 o 
  -4  -2  11      683.41      824.30     68.26 o 
  -2  -2  11      544.10      573.22     61.45 o 
   0  -2  11      429.11      574.02     64.46 o 
   2  -2  11      167.10      186.87     43.12 o 
   4  -2  11      272.38      248.81     46.86 o 
   6  -2  11      128.20      175.64     45.22 o 
   8  -2  11       66.43      103.82     35.01 o 
  10  -2  11       34.28       22.21     27.78 o 
  12  -2  11       20.92       18.47     28.95 o 
  14  -2  11        3.73      100.20     42.99 o 
 -29  -1  11        7.20       -5.88     11.68 o 
 -27  -1  11       95.37       93.82     24.41 o 
 -25  -1  11      141.25      171.86     31.82 o 
 -23  -1  11      235.35      294.73     39.21 o 
 -21  -1  11       98.80      107.62     24.59 o 
 -19  -1  11     1306.51     1315.64     77.08 o 
 -17  -1  11      648.98      709.05     57.30 o 
 -15  -1  11      348.14      264.47     36.43 o 
 -13  -1  11       60.39       72.71     12.61 o 
 -11  -1  11      638.51      676.90     35.52 o 
  -9  -1  11      112.44       85.32     15.47 o 
  -7  -1  11       68.03       73.59     16.93 o 
  -5  -1  11       52.82       46.68     15.92 o 
  -3  -1  11       46.19       56.39     22.20 o 
  -1  -1  11      353.24      436.73     55.27 o 
   1  -1  11      203.18      221.50     43.83 o 
   3  -1  11       57.88       87.43     35.74 o 
   5  -1  11      142.43      228.29     45.42 o 
   7  -1  11       26.13       14.85     23.94 o 
   9  -1  11       29.37      110.41     37.93 o 
  11  -1  11       13.27       10.31     26.35 o 
  13  -1  11        8.22       12.41     27.80 o 
  15  -1  11       14.54       23.14     23.33 o 
 -30   0  11       29.92       72.98     25.04 o 
 -28   0  11        6.25       -1.94     12.78 o 
 -26   0  11      215.61      262.09     39.49 o 
 -24   0  11      100.75      175.48     33.64 o 
 -22   0  11      181.77      144.71     30.73 o 
 -20   0  11     1176.75     1335.27     79.79 o 
 -18   0  11      352.42      464.39     48.48 o 
 -16   0  11      137.65      176.12     32.71 o 
 -14   0  11      263.54      269.42     39.34 o 
 -12   0  11      114.42       96.25     24.84 o 
 -10   0  11      263.10      240.54     22.56 o 
  -8   0  11       86.85       70.82     14.18 o 
  -6   0  11      178.13      178.98     29.77 o 
  -4   0  11      199.81      164.09     34.97 o 
  -2   0  11        3.98       -1.61     12.40 o 
   0   0  11      210.29      227.93     26.91 o 
   2   0  11       34.52       33.75     21.14 o 
   4   0  11       15.98       25.17     23.60 o 
   6   0  11        8.21        6.84     17.34 o 
   8   0  11        1.35      -33.67     33.67 o 
  10   0  11       19.97       22.54     29.17 o 
  12   0  11       15.09      -18.03     32.39 o 
  14   0  11        0.81      -20.79     27.18 o 
 -31   1  11        5.38       29.88     20.74 o 
 -29   1  11        7.20       53.36     26.52 o 
 -27   1  11       95.35       67.72     25.45 o 
 -25   1  11      141.37      147.83     32.86 o 
 -23   1  11      235.31      281.24     41.59 o 
 -21   1  11       98.74      107.65     26.66 o 
 -19   1  11     1306.76     1287.74     81.48 o 
 -17   1  11      648.44      712.66     61.36 o 
 -15   1  11      348.00      297.95     41.65 o 
 -13   1  11       60.46       84.93     24.22 o 
 -11   1  11      638.63      713.85     59.25 o 
  -9   1  11      112.54       94.73     25.15 o 
  -7   1  11       68.23       61.38     22.77 o 
  -5   1  11       52.56       -6.52     21.46 o 
  -3   1  11       46.23       26.71     15.40 o 
  -1   1  11      352.60      388.15     32.67 o 
   1   1  11      203.15      125.65     33.62 o 
   3   1  11       57.86        0.95     28.80 o 
   5   1  11      142.42       97.05     27.69 o 
   7   1  11       26.07      -35.97     35.97 o 
   9   1  11       29.32       -8.59     22.47 o 
  11   1  11       13.27      -38.86     38.86 o 
  13   1  11        8.21      -14.73     27.93 o 
  15   1  11       14.51        2.72     25.58 o 
 -30   2  11       39.49       37.70     21.93 o 
 -28   2  11        3.03      -10.36     16.45 o 
 -26   2  11       32.31       50.30     23.96 o 
 -24   2  11       30.57       56.15     22.46 o 
 -22   2  11      121.87      174.86     33.57 o 
 -20   2  11        3.50       10.97     16.07 o 
 -18   2  11        7.22       12.72     17.08 o 
 -16   2  11      453.60      432.82     51.18 o 
 -14   2  11        7.59       22.79     15.27 o 
 -12   2  11      246.12      331.83     44.54 o 
 -10   2  11      135.80      120.53     29.66 o 
  -8   2  11      149.15      126.65     28.91 o 
  -6   2  11       15.42       21.52     18.26 o 
  -4   2  11      682.91      686.49     62.34 o 
  -2   2  11      544.13      481.78     53.28 o 
   0   2  11      429.50      528.41     54.67 o 
   2   2  11      166.76      122.72     29.84 o 
   4   2  11      272.08      273.46     46.00 o 
 -29   3  11       29.20       30.16     19.16 o 
 -27   3  11       23.24       10.49     19.97 o 
 -25   3  11       25.40       10.92     16.13 o 
 -23   3  11       32.12       35.10     27.58 o 
 -21   3  11       11.43       39.47     22.58 o 
 -19   3  11      152.94      174.74     37.89 o 
 -17   3  11      251.03      313.67     43.92 o 
 -15   3  11       34.36       22.67     13.58 o 
 -13   3  11      178.36      162.26     33.36 o 
 -11   3  11      834.92      880.46     70.90 o 
  -9   3  11      326.70      336.40     45.39 o 
  -7   3  11      458.08      372.09     48.68 o 
  -5   3  11     1019.31      990.14     74.59 o 
  -3   3  11      335.47      374.58     47.58 o 
  -1   3  11       50.38       59.97     25.75 o 
   1   3  11       70.46       31.42     18.77 o 
   3   3  11       44.11       17.60     21.47 o 
   5   3  11      466.60      465.11     56.66 o 
 -28   4  11       13.87       22.76     20.04 o 
 -26   4  11       86.35      159.36     36.23 o 
 -24   4  11        5.21       38.25     23.66 o 
 -22   4  11       46.38       21.59     16.94 o 
 -20   4  11       33.33       37.67     19.67 o 
 -18   4  11       33.18       38.19     20.04 o 
 -16   4  11       70.36       54.76     19.85 o 
 -14   4  11      105.69       94.15     29.85 o 
 -12   4  11      579.67      555.31     59.13 o 
 -10   4  11       19.73       15.89     14.89 o 
  -8   4  11      646.95      535.86     57.99 o 
  -6   4  11       48.99       86.59     28.42 o 
  -4   4  11        6.64       14.67     14.60 o 
  -2   4  11      121.25      145.51     32.84 o 
   0   4  11        9.83       25.79     18.52 o 
   2   4  11      379.51      327.82     46.75 o 
   4   4  11       68.25      122.09     32.33 o 
   6   4  11       63.95       64.26     24.08 o 
 -27   5  11       66.61      105.36     31.59 o 
 -25   5  11        0.10      -10.88     19.85 o 
 -23   5  11       24.24       77.43     29.29 o 
 -21   5  11        2.04       -4.94     20.32 o 
 -19   5  11        7.70       -0.83     13.53 o 
 -17   5  11       46.42       64.62     29.59 o 
 -15   5  11       69.99       97.12     28.27 o 
 -13   5  11      112.30      170.31     35.23 o 
 -11   5  11       91.46       56.91     25.49 o 
  -9   5  11       31.05       51.55     24.56 o 
  -7   5  11      170.42      200.33     38.01 o 
  -5   5  11      153.98      184.70     36.87 o 
  -3   5  11       43.98       36.45     20.35 o 
  -1   5  11       35.74       71.30     26.78 o 
   1   5  11       23.97       26.29     18.89 o 
   3   5  11       32.29       74.89     26.40 o 
   5   5  11       24.22       27.69     21.42 o 
   7   5  11       38.59       21.45     17.59 o 
 -24   6  11       23.97       19.73     20.41 o 
 -22   6  11        2.30       22.79     22.27 o 
 -20   6  11       11.41       12.70     18.77 o 
 -18   6  11        6.78      -10.93     15.72 o 
 -16   6  11        3.08        2.50     12.99 o 
 -14   6  11       12.09       16.09     16.98 o 
 -12   6  11       27.81       47.23     24.77 o 
 -10   6  11       13.61       42.74     24.64 o 
  -8   6  11        7.11       -4.83     14.83 o 
  -6   6  11       70.26       85.46     28.90 o 
  -4   6  11       11.27       31.01     21.67 o 
  -2   6  11       47.33       35.13     19.92 o 
   0   6  11       30.15        7.68     17.61 o 
   2   6  11        1.57       -5.43     14.31 o 
   4   6  11        2.90       16.39     21.20 o 
   6   6  11       19.85       -4.71     17.58 o 
 -21   7  11        2.67       18.79     19.38 o 
 -19   7  11       12.44       -3.65     19.63 o 
 -17   7  11       24.54       28.70     21.44 o 
 -15   7  11        1.85       -4.02     16.02 o 
 -13   7  11       26.18       32.13     22.16 o 
 -11   7  11       38.71       27.74     21.43 o 
  -9   7  11       27.28       12.08     14.30 o 
  -7   7  11       60.81       72.34     24.45 o 
  -5   7  11        7.40       -5.20     15.98 o 
  -3   7  11       58.43       35.78     18.84 o 
  -1   7  11       46.70       87.37     28.10 o 
   1   7  11        4.02       14.03     17.20 o 
   3   7  11       23.14       24.73     21.25 o 
   5   7  11        8.94       40.27     23.51 o 
 -16   8  11       42.26       54.31     22.87 o 
 -14   8  11       67.36       70.71     25.35 o 
 -12   8  11       88.89       83.99     28.37 o 
 -10   8  11       45.57       39.68     26.64 o 
  -8   8  11       59.25       62.81     26.13 o 
  -6   8  11        9.95        4.74     13.91 o 
  -4   8  11        7.44       14.61     18.40 o 
  -2   8  11        3.16        1.14     16.47 o 
   0   8  11       10.78       16.83     17.19 o 
  -9  -7  12       17.65      -29.41     29.41 o 
  -7  -7  12        7.74      -19.41     22.94 o 
  -5  -7  12        0.49      -28.38     28.38 o 
  -3  -7  12       21.38      -11.03     24.49 o 
  -1  -7  12        1.12        5.94     25.97 o 
   1  -7  12        6.89      -29.16     29.16 o 
 -14  -6  12        4.95      -18.40     18.86 o 
 -12  -6  12       17.56        5.83     14.78 o 
 -10  -6  12       22.00       13.74     15.17 o 
  -8  -6  12        3.78      -25.42     25.42 o 
  -6  -6  12       81.21       62.47     26.84 o 
  -4  -6  12        5.66       -1.40     24.89 o 
  -2  -6  12       85.63      117.95     37.75 o 
   0  -6  12        0.26       15.58     25.03 o 
   2  -6  12       15.62       -8.39     19.93 o 
   4  -6  12        0.36       13.47     22.36 o 
 -13  -5  12        4.03       -0.44     15.90 o 
 -11  -5  12       21.19       16.34     13.96 o 
  -9  -5  12        3.56       15.88     16.03 o 
  -7  -5  12      109.78       79.79     28.15 o 
  -5  -5  12       11.71       28.62     24.50 o 
  -3  -5  12        7.94       48.77     27.06 o 
  -1  -5  12       34.09      -13.34     20.43 o 
   1  -5  12       37.86       83.69     29.87 o 
   3  -5  12        5.40       47.43     32.03 o 
   5  -5  12        3.67      -10.46     23.22 o 
   7  -5  12        4.75       39.24     31.93 o 
 -16  -4  12       75.69      115.80     22.82 o 
 -14  -4  12       44.71       37.05     12.03 o 
 -12  -4  12      117.56      144.55     27.61 o 
 -10  -4  12      309.22      293.73     40.62 o 
  -8  -4  12        5.52        9.89     16.25 o 
  -6  -4  12        0.89       17.15     21.61 o 
  -4  -4  12       60.10       64.17     25.16 o 
  -2  -4  12       34.57       23.75     19.36 o 
   0  -4  12       45.21       60.00     27.73 o 
   2  -4  12       19.08       46.57     29.54 o 
   4  -4  12       29.86       80.94     35.17 o 
   6  -4  12       21.84       63.86     31.53 o 
   8  -4  12        0.22        9.37     28.53 o 
  10  -4  12        3.06       26.03     30.64 o 
 -21  -3  12       76.21       64.03     19.70 o 
 -19  -3  12      116.04      153.36     26.07 o 
 -17  -3  12      238.42      304.40     36.92 o 
 -15  -3  12       80.94      104.05     16.08 o 
 -13  -3  12      139.36      168.22     20.62 o 
 -11  -3  12      445.53      438.00     46.81 o 
  -9  -3  12        3.48       14.85     22.61 o 
  -7  -3  12      350.29      362.12     47.91 o 
  -5  -3  12       66.94       96.41     28.88 o 
  -3  -3  12        8.41       23.32     25.95 o 
  -1  -3  12       46.52       76.01     30.81 o 
   1  -3  12      143.20      249.24     50.72 o 
   3  -3  12      219.41      261.37     52.49 o 
   5  -3  12       68.61       70.66     32.47 o 
   7  -3  12        5.52       65.45     35.85 o 
   9  -3  12        1.23       63.13     38.49 o 
  11  -3  12        6.67       22.18     25.57 o 
 -24  -2  12       42.93       52.14     19.28 o 
 -22  -2  12       23.83       18.73     15.10 o 
 -20  -2  12       45.14       43.27     18.06 o 
 -18  -2  12       13.25        7.35     12.44 o 
 -16  -2  12       94.36      102.55     21.85 o 
 -14  -2  12       30.18       26.10     10.40 o 
 -12  -2  12      238.19      260.99     25.22 o 
 -10  -2  12      230.80      235.31     24.70 o 
  -8  -2  12       46.30       86.56     17.76 o 
  -6  -2  12       59.10       43.46     19.61 o 
  -4  -2  12      183.10      281.74     47.94 o 
  -2  -2  12      201.17      207.92     42.83 o 
   0  -2  12       59.57       79.25     34.73 o 
   2  -2  12       34.83       72.93     29.32 o 
   4  -2  12       97.56       83.96     39.08 o 
   6  -2  12       24.21       27.19     30.33 o 
   8  -2  12        5.40       21.33     31.53 o 
  10  -2  12        3.08        2.09     24.70 o 
  12  -2  12        0.61       65.98     34.39 o 
 -29  -1  12       31.44       47.50     19.72 o 
 -27  -1  12       41.66       62.66     21.43 o 
 -25  -1  12       63.36       43.15     16.12 o 
 -23  -1  12      102.33      162.98     31.71 o 
 -21  -1  12        3.94       12.50     14.99 o 
 -19  -1  12      356.13      394.16     45.67 o 
 -17  -1  12      431.42      514.58     49.34 o 
 -15  -1  12      697.01      754.36     60.18 o 
 -13  -1  12      152.85      148.97     16.95 o 
 -11  -1  12      122.86      153.70     19.80 o 
  -9  -1  12      478.21      564.17     36.92 o 
  -7  -1  12      161.43      162.57     22.24 o 
  -5  -1  12      142.29      192.75     25.04 o 
  -3  -1  12       40.88       26.23     14.38 o 
  -1  -1  12       81.41      108.60     34.66 o 
   1  -1  12       34.41       45.13     28.29 o 
   3  -1  12       14.33       60.95     29.46 o 
   5  -1  12      252.86      306.60     55.06 o 
   7  -1  12       12.62       39.58     30.18 o 
   9  -1  12       10.23       21.72     27.01 o 
  11  -1  12        3.74       42.29     30.29 o 
 -30   0  12        1.62       -0.63     14.87 o 
 -28   0  12        9.77      -17.92     20.19 o 
 -26   0  12       49.69        6.05     13.77 o 
 -24   0  12      115.02       99.89     26.64 o 
 -22   0  12      311.05      380.90     45.69 o 
 -20   0  12       87.18      104.57     27.82 o 
 -18   0  12     2102.24     2262.98    109.97 o 
 -16   0  12       59.19       75.87     22.74 o 
 -14   0  12      144.91      195.66     32.58 o 
 -12   0  12       70.64       41.03     22.57 o 
 -10   0  12      105.91       56.20     13.39 o 
  -8   0  12      123.78       76.78     17.83 o 
  -6   0  12      148.72      168.27     25.45 o 
  -4   0  12       82.56      102.22     18.89 o 
  -2   0  12      162.15      106.12     19.52 o 
   0   0  12        9.60        0.47     12.52 o 
   2   0  12       20.77       -0.98     23.15 o 
   4   0  12       56.46       32.23     25.89 o 
   6   0  12        1.78       32.57     23.33 o 
   8   0  12        6.85      -34.25     34.25 o 
  10   0  12       12.97      -24.18     28.57 o 
  12   0  12        5.17      -25.92     25.92 o 
 -29   1  12       31.48       64.64     25.19 o 
 -27   1  12       41.66       44.46     20.85 o 
 -25   1  12       63.42       84.50     27.22 o 
 -23   1  12      102.30      107.77     27.38 o 
 -21   1  12        3.94       20.84     15.42 o 
 -19   1  12      356.21      364.07     47.09 o 
 -17   1  12      431.45      440.92     51.09 o 
 -15   1  12      697.33      794.12     66.72 o 
 -13   1  12      152.86      203.09     36.11 o 
 -11   1  12      122.86      173.50     33.14 o 
  -9   1  12      477.63      612.71     58.68 o 
  -7   1  12      161.42      166.79     33.29 o 
  -5   1  12      142.09      178.67     36.81 o 
  -3   1  12       40.95        0.66     28.65 o 
  -1   1  12       81.41       56.44     23.74 o 
   1   1  12       34.45       -3.06     13.61 o 
   3   1  12       14.37      -27.52     27.52 o 
   5   1  12      252.92      221.22     40.82 o 
   7   1  12       12.63      -32.92     32.92 o 
   9   1  12       10.21      -36.18     36.18 o 
  11   1  12        3.74       -5.09     23.11 o 
 -30   2  12       11.58        3.77     15.10 o 
 -28   2  12       18.97       50.62     26.76 o 
 -26   2  12       13.54      -17.11     18.95 o 
 -24   2  12       42.90       18.99     22.37 o 
 -22   2  12       23.87       22.89     20.49 o 
 -20   2  12       45.13       56.60     24.86 o 
 -18   2  12       13.29       32.96     22.38 o 
 -16   2  12       94.46      101.79     28.76 o 
 -14   2  12       30.21       42.35     21.31 o 
 -12   2  12      237.76      243.41     44.10 o 
 -10   2  12      230.99      241.21     41.37 o 
  -8   2  12       46.24      107.97     27.18 o 
  -6   2  12       59.20       53.15     22.89 o 
  -4   2  12      182.95      164.60     33.63 o 
  -2   2  12      201.13      221.85     40.06 o 
   0   2  12       59.66       31.50     19.65 o 
   2   2  12       34.87       66.97     24.37 o 
 -29   3  12        4.12       13.12     22.56 o 
 -27   3  12       25.27        3.84     15.07 o 
 -25   3  12       11.21       16.86     18.46 o 
 -23   3  12       27.58       51.99     22.38 o 
 -21   3  12       76.17       31.37     21.38 o 
 -19   3  12      116.07      163.74     34.48 o 
 -17   3  12      238.71      292.81     44.14 o 
 -15   3  12       80.93       58.99     24.06 o 
 -13   3  12      139.36      156.54     33.69 o 
 -11   3  12      445.45      421.96     52.80 o 
  -9   3  12        3.51       11.18     15.83 o 
  -7   3  12      350.08      381.90     49.52 o 
  -5   3  12       66.94       17.21     15.84 o 
  -3   3  12        8.46      -17.11     19.10 o 
  -1   3  12       46.47       66.15     24.66 o 
   1   3  12      143.04      112.42     31.83 o 
   3   3  12      219.43      174.59     36.67 o 
 -26   4  12        8.98        7.71     18.47 o 
 -24   4  12        6.37       17.35     14.81 o 
 -22   4  12        1.50        3.32     14.39 o 
 -20   4  12       28.49       66.62     24.40 o 
 -18   4  12      121.62      147.59     37.37 o 
 -16   4  12       75.52       60.97     26.19 o 
 -14   4  12       44.65       77.91     26.34 o 
 -12   4  12      117.47      183.27     39.53 o 
 -10   4  12      309.10      306.84     45.89 o 
  -8   4  12        5.52        5.98     13.27 o 
  -6   4  12        0.91       10.09     18.85 o 
  -4   4  12       60.10       74.24     28.67 o 
  -2   4  12       34.62       41.94     23.97 o 
   0   4  12       45.21       58.89     22.73 o 
   2   4  12       19.08        0.72     18.18 o 
   4   4  12       29.83       77.48     28.43 o 
 -25   5  12       62.20       89.65     31.28 o 
 -23   5  12        1.32       25.82     21.22 o 
 -21   5  12        9.98       11.69     16.28 o 
 -19   5  12        5.80       38.28     24.24 o 
 -17   5  12        5.39        1.14     13.05 o 
 -15   5  12        1.44      -17.47     17.47 o 
 -13   5  12        4.05        9.05     17.08 o 
 -11   5  12       21.25       43.64     22.35 o 
  -9   5  12        3.54       -6.19     21.96 o 
  -7   5  12      109.70      116.19     32.60 o 
  -5   5  12       11.71       13.89     17.00 o 
  -3   5  12        7.99       16.34     17.89 o 
  -1   5  12       34.09       30.50     19.76 o 
   1   5  12       37.77       24.03     21.07 o 
   3   5  12        5.41       17.41     16.88 o 
   5   5  12        3.67       -4.77     16.47 o 
 -22   6  12       20.34       37.06     22.98 o 
 -20   6  12        0.02       -4.53     15.25 o 
 -18   6  12        3.53       17.91     22.06 o 
 -16   6  12        0.13       23.61     21.38 o 
 -14   6  12        4.92       -0.91     20.53 o 
 -12   6  12       17.62       45.01     25.24 o 
 -10   6  12       22.01       36.37     19.39 o 
  -8   6  12        3.77        8.63     15.67 o 
  -6   6  12       81.17       82.59     30.13 o 
  -4   6  12        5.66       -0.50     15.13 o 
  -2   6  12       85.58       92.77     28.54 o 
   0   6  12        0.26      -16.06     19.40 o 
   2   6  12       15.61       -6.12     18.46 o 
   4   6  12        0.35        7.77     16.40 o 
 -17   7  12       11.87       14.32     18.06 o 
 -15   7  12       10.03       16.64     19.02 o 
 -13   7  12       31.84       34.96     23.25 o 
 -11   7  12       39.03       77.59     29.64 o 
  -9   7  12       17.63       12.45     19.14 o 
  -7   7  12        7.73       36.09     24.85 o 
  -5   7  12        0.49        4.26     18.12 o 
  -3   7  12       21.39       30.66     21.99 o 
  -1   7  12        1.12      -11.89     19.05 o 
   1   7  12        6.90      -18.90     18.90 o 
 -11  -7  13        5.53      -12.55     22.38 o 
  -9  -7  13        7.61        7.48     17.01 o 
  -7  -7  13        0.08      -14.01     20.18 o 
 -12  -6  13        2.95      -11.26     19.39 o 
 -10  -6  13        1.05      -24.46     24.46 o 
  -8  -6  13       14.18       14.06     19.11 o 
  -6  -6  13        0.97        4.68     18.16 o 
  -4  -6  13       42.30       41.43     22.97 o 
  -2  -6  13        0.55      -24.73     24.73 o 
   0  -6  13        5.78       45.75     30.08 o 
 -13  -5  13        5.41       21.02     15.88 o 
 -11  -5  13       21.66        9.79     19.14 o 
  -9  -5  13        9.74       -4.10     16.61 o 
  -7  -5  13       12.86        8.01     17.97 o 
  -5  -5  13       13.91        9.13     19.05 o 
  -3  -5  13       49.42       31.48     27.70 o 
  -1  -5  13        5.25       31.92     26.38 o 
   1  -5  13       30.02        7.63     24.75 o 
   3  -5  13        0.39       35.09     32.49 o 
 -16  -4  13       18.49        9.06     10.70 o 
 -12  -4  13       87.24      148.52     32.75 o 
 -10  -4  13      100.00      157.79     34.23 o 
  -8  -4  13       34.90       60.69     28.26 o 
  -6  -4  13       90.58      108.52     30.91 o 
  -4  -4  13       30.04       35.89     25.88 o 
  -2  -4  13       18.55       56.56     30.57 o 
   0  -4  13       23.52       24.39     25.47 o 
   2  -4  13       21.11       51.05     32.46 o 
   4  -4  13       52.97      110.92     40.80 o 
   6  -4  13        7.03        3.93     25.76 o 
 -19  -3  13        0.18       13.98     14.09 o 
 -17  -3  13       58.31      104.76     25.41 o 
 -15  -3  13       18.37        7.66     12.42 o 
 -13  -3  13       61.05       59.01     15.31 o 
 -11  -3  13       14.64       38.05     14.39 o 
  -9  -3  13      107.57      115.58     32.63 o 
  -7  -3  13      148.56      186.59     39.49 o 
  -5  -3  13       10.22       62.79     30.35 o 
  -3  -3  13        2.45       47.93     34.95 o 
  -1  -3  13      122.57      166.82     42.29 o 
   1  -3  13       52.75       61.71     31.32 o 
   3  -3  13       26.46      103.27     39.98 o 
   5  -3  13        8.83       26.78     30.57 o 
   7  -3  13       10.51       66.30     34.02 o 
 -24  -2  13      105.93      135.61     27.63 o 
 -22  -2  13       18.57       15.27     15.47 o 
 -20  -2  13      137.13      163.03     30.56 o 
 -18  -2  13       76.02       76.40     21.67 o 
 -16  -2  13        7.13       28.52     17.53 o 
 -14  -2  13       22.36       15.35      9.76 o 
 -12  -2  13      181.27      187.82     22.42 o 
 -10  -2  13      136.70      170.59     23.15 o 
  -8  -2  13      139.30      130.58     22.67 o 
  -6  -2  13      272.58      236.54     28.21 o 
  -4  -2  13       17.85       16.59     25.03 o 
  -2  -2  13       17.05       22.33     24.30 o 
   0  -2  13      480.93      484.54     62.05 o 
   2  -2  13      168.44      314.68     53.68 o 
   4  -2  13       38.77       85.09     37.03 o 
   6  -2  13       11.42        5.34     25.79 o 
   8  -2  13        5.20       14.61     27.04 o 
 -29  -1  13        5.97        5.83     15.46 o 
 -27  -1  13       24.39       18.01     16.26 o 
 -25  -1  13       41.19       50.11     21.09 o 
 -23  -1  13       58.41       32.32     14.72 o 
 -21  -1  13      191.06      210.25     35.86 o 
 -19  -1  13       90.22       65.17     23.47 o 
 -17  -1  13       50.24       27.02     16.06 o 
 -15  -1  13       52.49       28.03     17.46 o 
 -13  -1  13        2.84       -3.61     10.90 o 
 -11  -1  13       19.63       -6.20     11.02 o 
  -9  -1  13      312.14      237.82     26.26 o 
  -7  -1  13      101.15       96.47     18.56 o 
  -5  -1  13      108.97      102.76     19.86 o 
  -3  -1  13       20.51        4.45     20.17 o 
  -1  -1  13       16.77       23.09     21.21 o 
   1  -1  13       65.35       -8.49     23.37 o 
   3  -1  13      127.47      211.81     45.82 o 
   5  -1  13        2.41       59.18     30.49 o 
   7  -1  13       11.70       43.42     31.49 o 
   9  -1  13        1.88       24.08     28.74 o 
 -28   0  13       26.32       12.83     16.65 o 
 -26   0  13       30.68       53.14     21.61 o 
 -24   0  13      120.94      125.25     30.64 o 
 -22   0  13       10.78       -2.09     13.09 o 
 -20   0  13       10.51        6.78     16.09 o 
 -18   0  13      187.50      176.85     34.85 o 
 -16   0  13        2.35       21.08     12.38 o 
 -14   0  13       40.52       54.56     20.35 o 
 -12   0  13        7.46      -17.85     18.80 o 
 -10   0  13      133.12      146.19     31.75 o 
  -8   0  13       62.10       23.08     32.69 o 
  -6   0  13      397.20      400.65     33.99 o 
  -4   0  13       19.39       17.16     12.50 o 
  -2   0  13      254.73      348.66     34.39 o 
   0   0  13        6.59       -6.16     23.83 o 
   2   0  13        0.50      -28.47     29.47 o 
   4   0  13        2.93      -32.97     32.97 o 
   6   0  13        0.16      -28.77     28.93 o 
   8   0  13        1.37        3.72     23.46 o 
  10   0  13        1.19      -16.79     26.39 o 
 -29   1  13        5.96       19.98     17.04 o 
 -27   1  13       24.38        8.10     14.57 o 
 -25   1  13       41.17       61.35     24.84 o 
 -23   1  13       58.44       32.22     21.44 o 
 -21   1  13      191.18      232.88     41.68 o 
 -19   1  13       90.31       90.75     27.64 o 
 -17   1  13       50.21       32.80     21.25 o 
 -15   1  13       52.49       35.00     17.49 o 
 -13   1  13        2.83       36.39     24.29 o 
 -11   1  13       19.61        7.33     18.21 o 
  -9   1  13      312.19      299.81     43.90 o 
  -7   1  13      101.21      115.18     28.24 o 
  -5   1  13      108.84       86.59     27.61 o 
  -3   1  13       20.52       11.15     14.51 o 
  -1   1  13       16.82       -2.88     18.74 o 
   1   1  13       65.20       30.74     32.55 o 
   3   1  13      127.44      133.44     34.71 o 
   5   1  13        2.42        1.32     26.96 o 
   7   1  13       11.76      -22.31     29.34 o 
   9   1  13        1.89      -32.83     32.83 o 
 -28   2  13       18.94       24.88     17.52 o 
 -26   2  13        3.63       12.49     19.51 o 
 -24   2  13      105.94      182.56     38.63 o 
 -22   2  13       18.55       14.40     16.00 o 
 -20   2  13      137.17      197.26     39.04 o 
 -18   2  13       76.01       82.92     26.03 o 
 -16   2  13        7.12       10.99     18.95 o 
 -14   2  13       22.28       26.60     18.25 o 
 -12   2  13      181.18      153.91     35.54 o 
 -10   2  13      136.42      184.11     36.89 o 
  -8   2  13      139.30      178.01     34.81 o 
  -6   2  13      272.81      230.73     40.55 o 
  -4   2  13       17.81       15.80     16.64 o 
  -2   2  13       17.10       21.79     17.83 o 
   0   2  13      480.58      374.32     51.70 o 
   2   2  13      168.54      226.75     42.98 o 
 -27   3  13       18.64       15.84     22.36 o 
 -25   3  13        0.98       29.03     20.60 o 
 -23   3  13       64.98       75.76     30.09 o 
 -21   3  13       44.90       57.34     24.90 o 
 -19   3  13        0.18       -5.60     22.97 o 
 -17   3  13       58.33       77.76     27.61 o 
 -15   3  13       18.34       11.17     22.47 o 
 -13   3  13       61.12       53.11     23.03 o 
 -11   3  13       14.68       20.45     15.38 o 
  -9   3  13      107.84      100.60     29.87 o 
  -7   3  13      148.46      119.60     33.55 o 
  -5   3  13       10.18      -20.95     24.41 o 
  -3   3  13        2.46       -8.24     22.21 o 
  -1   3  13      122.43      141.69     36.19 o 
   1   3  13       52.82       93.28     31.92 o 
   3   3  13       26.54       28.73     20.54 o 
 -24   4  13       39.00       51.63     29.24 o 
 -22   4  13        1.47       -1.32     18.19 o 
 -20   4  13       58.14       80.54     27.82 o 
 -18   4  13       93.21       63.25     27.23 o 
 -16   4  13       18.46       -7.64     18.67 o 
 -14   4  13       64.69       55.75     25.19 o 
 -12   4  13       87.26      119.59     31.52 o 
 -10   4  13      100.04      109.49     31.38 o 
  -8   4  13       34.92       27.48     21.42 o 
  -6   4  13       90.63      107.20     33.96 o 
  -4   4  13       30.09       10.23     20.61 o 
  -2   4  13       18.55       -8.00     21.92 o 
   0   4  13       23.59       13.68     19.44 o 
   2   4  13       21.10       61.90     27.30 o 
   4   4  13       52.94       60.54     27.97 o 
 -23   5  13        2.50       57.63     29.07 o 
 -21   5  13        9.09       16.14     16.54 o 
 -19   5  13        9.32       -5.65     17.30 o 
 -17   5  13       20.61        5.75     16.60 o 
 -15   5  13       39.80       36.98     21.46 o 
 -13   5  13        5.39      -12.06     20.26 o 
 -11   5  13       21.63       11.85     19.15 o 
  -9   5  13        9.71       12.94     17.08 o 
  -7   5  13       12.81        8.49     16.50 o 
  -5   5  13       13.88       -8.56     15.60 o 
  -3   5  13       49.33       30.58     22.33 o 
  -1   5  13        5.26       12.54     14.92 o 
   1   5  13       30.00       25.57     18.52 o 
   3   5  13        0.39       20.59     20.21 o 
 -20   6  13        3.11      -14.96     15.55 o 
 -18   6  13       15.03       15.71     18.02 o 
 -16   6  13        3.72       -9.85     16.32 o 
 -14   6  13        1.43       -0.50     16.66 o 
 -12   6  13        2.95      -24.31     24.31 o 
 -10   6  13        1.04       12.47     18.70 o 
  -8   6  13       14.16       36.59     22.29 o 
  -6   6  13        0.98       16.23     18.86 o 
  -4   6  13       42.33       15.35     17.64 o 
  -2   6  13        0.55       14.61     18.34 o 
   0   6  13        5.77       -9.31     18.75 o 
 -11   7  13        5.53      -19.64     25.45 o 
  -9   7  13        7.62        2.85     15.02 o 
  -7   7  13        0.08       -8.98     18.78 o 
 -10  -6  14       10.98       37.26     22.75 o 
  -8  -6  14       12.86       55.17     27.57 o 
 -11  -5  14       33.82       57.73     25.28 o 
  -9  -5  14      110.69      113.52     35.00 o 
  -7  -5  14       53.51      103.29     33.72 o 
  -5  -5  14       59.90      106.04     33.64 o 
  -3  -5  14       10.70       24.62     27.38 o 
  -1  -5  14       30.83       76.13     36.20 o 
 -12  -4  14       48.61       63.65     28.01 o 
 -10  -4  14        5.04       23.32     19.63 o 
  -8  -4  14       22.16      102.28     33.48 o 
  -6  -4  14       27.13       71.38     30.44 o 
  -4  -4  14        0.25       -4.40     22.94 o 
  -2  -4  14        5.57       36.59     28.67 o 
   0  -4  14        6.16       74.18     34.09 o 
   2  -4  14        3.93       30.49     28.67 o 
 -19  -3  14      120.09      222.66     35.51 o 
 -17  -3  14       13.26       27.45     14.34 o 
 -15  -3  14        5.61       -2.75     13.69 o 
 -13  -3  14       64.03       99.45     24.99 o 
 -11  -3  14      220.49      219.25     26.22 o 
  -9  -3  14      151.37      219.96     40.16 o 
  -7  -3  14       58.87       42.88     26.75 o 
  -5  -3  14       28.88       49.32     28.80 o 
  -3  -3  14        2.81       36.76     27.59 o 
  -1  -3  14       45.06       97.83     36.89 o 
   1  -3  14        6.55       48.19     29.36 o 
   3  -3  14       15.48       26.84     30.42 o 
 -24  -2  14        2.74       31.62     18.11 o 
 -22  -2  14       26.35       23.87     16.42 o 
 -20  -2  14       23.23       31.49     19.22 o 
 -18  -2  14       32.27       16.09     14.47 o 
 -16  -2  14        6.79        9.10     14.07 o 
 -14  -2  14       23.89       53.04     22.31 o 
 -12  -2  14       10.66        1.47      9.93 o 
 -10  -2  14        9.06       33.99     14.27 o 
  -8  -2  14       11.14       27.94     11.61 o 
  -6  -2  14       20.79       35.07     20.66 o 
  -4  -2  14       22.46       31.38     25.89 o 
  -2  -2  14       87.19      104.90     36.51 o 
   0  -2  14       41.13       94.54     35.16 o 
   2  -2  14       73.82      132.70     40.82 o 
   4  -2  14        0.33       36.38     31.65 o 
 -27  -1  14       13.00       19.92     18.71 o 
 -25  -1  14        3.00       -9.86     14.63 o 
 -23  -1  14       10.48       15.86     16.12 o 
 -21  -1  14       38.94       12.58     14.03 o 
 -19  -1  14       29.44       55.60     23.68 o 
 -17  -1  14       14.97       28.68     15.26 o 
 -15  -1  14       36.38       39.32     16.79 o 
 -13  -1  14       49.50       40.46     11.42 o 
 -11  -1  14       39.70       39.23     10.98 o 
  -9  -1  14       50.28       36.30     12.24 o 
  -7  -1  14       12.36      -10.49     10.49 o 
  -5  -1  14       23.99       16.11     13.15 o 
  -3  -1  14       44.73       39.13     26.27 o 
  -1  -1  14       15.40       23.93     22.32 o 
   1  -1  14      132.08      101.03     34.89 o 
   3  -1  14       11.24        9.06     20.35 o 
   5  -1  14       35.40       72.96     35.88 o 
 -26   0  14        0.53        2.62     13.19 o 
 -24   0  14       19.67       40.85     20.69 o 
 -22   0  14        0.61        9.20     15.76 o 
 -20   0  14       65.37       82.70     27.74 o 
 -18   0  14        7.83       -2.87     15.45 o 
 -16   0  14        1.60       -3.57     16.58 o 
 -14   0  14       15.58        7.56     14.73 o 
 -12   0  14       13.50       -1.69     17.55 o 
 -10   0  14        3.17       17.97     20.54 o 
  -8   0  14       74.26       64.50     35.66 o 
  -6   0  14        0.39      -13.88     14.56 o 
  -4   0  14       61.09       26.95     41.71 o 
  -2   0  14        8.90       -6.78     14.67 o 
   0   0  14       38.87      -22.02     28.87 o 
   2   0  14        0.53      -23.06     29.14 o 
   4   0  14       26.74      -21.52     28.58 o 
   6   0  14       18.81       16.53     24.12 o 
 -27   1  14       13.00       13.23     15.82 o 
 -25   1  14        3.01       15.18     18.97 o 
 -23   1  14       10.49       31.63     15.35 o 
 -21   1  14       38.89       33.01     20.08 o 
 -19   1  14       29.42       43.43     24.77 o 
 -17   1  14       14.99        2.02     16.88 o 
 -15   1  14       36.33       44.01     23.13 o 
 -13   1  14       49.63       58.24     24.65 o 
 -11   1  14       39.72       70.40     27.15 o 
  -9   1  14       50.33       69.60     27.07 o 
  -7   1  14       12.33       14.59     16.20 o 
  -5   1  14       23.97       22.71     19.11 o 
  -3   1  14       44.58       88.76     31.23 o 
  -1   1  14       15.36       22.68     19.46 o 
   3   1  14       11.28      -28.68     28.68 o 
   5   1  14       35.41        0.42     26.61 o 
 -26   2  14        3.40       37.28     24.13 o 
 -24   2  14        2.74       21.51     18.51 o 
 -22   2  14       26.36        7.93     18.37 o 
 -20   2  14       23.19       29.61     20.57 o 
 -18   2  14       32.22       25.29     21.58 o 
 -16   2  14        6.80       42.44     24.64 o 
 -14   2  14       23.85       28.93     21.16 o 
 -12   2  14       10.66       17.12     15.52 o 
 -10   2  14        9.10       70.61     29.33 o 
  -8   2  14       11.13       -2.46     16.05 o 
  -6   2  14       20.72       19.29     14.68 o 
  -4   2  14       22.41        7.23     17.48 o 
  -2   2  14       87.11       80.85     28.19 o 
   0   2  14       41.19       76.50     29.26 o 
 -25   3  14       59.46      126.37     35.54 o 
 -23   3  14       89.28       81.47     26.06 o 
 -21   3  14       36.43       27.91     22.20 o 
 -19   3  14      120.15      253.99     46.27 o 
 -17   3  14       13.24       19.36     23.24 o 
 -15   3  14        5.59       40.07     25.24 o 
 -13   3  14       64.00       47.49     21.57 o 
 -11   3  14      220.45      161.44     37.45 o 
  -9   3  14      151.28      177.29     38.70 o 
  -7   3  14       58.85       68.09     25.07 o 
  -5   3  14       28.79       -4.13     18.48 o 
  -3   3  14        2.82        3.28     14.29 o 
  -1   3  14       45.18       48.77     25.57 o 
   1   3  14        6.57      -15.45     17.66 o 
 -22   4  14       23.00       -5.64     21.75 o 
 -20   4  14       14.28       -8.31     15.83 o 
 -18   4  14        0.10       -8.42     17.26 o 
 -16   4  14        9.33      -17.54     22.13 o 
 -14   4  14       39.55       56.72     25.53 o 
 -12   4  14       48.59       66.11     30.72 o 
 -10   4  14        5.04      -20.26     20.26 o 
  -8   4  14       22.14       71.96     29.59 o 
  -6   4  14       27.15       47.54     27.19 o 
  -4   4  14        0.26       15.23     20.88 o 
  -2   4  14        5.59        2.91     13.64 o 
   0   4  14        6.14        7.14     19.41 o 
   2   4  14        3.92       25.59     25.04 o 
 -19   5  14        0.38        6.35     20.79 o 
 -17   5  14        8.83       47.53     26.66 o 
 -15   5  14        7.43       15.96     19.90 o 
 -13   5  14       17.15       42.43     22.99 o 
 -11   5  14       33.85       59.25     31.56 o 
  -9   5  14      110.70      165.12     38.99 o 
  -7   5  14       53.51       90.61     31.85 o 
  -5   5  14       59.88      109.40     35.00 o 
  -3   5  14       10.72       11.21     23.33 o 
  -1   5  14       30.82       43.10     25.29 o 
 -12   6  14       23.83       10.04     24.37 o 
 -10   6  14       10.97       56.20     29.92 o 
  -8   6  14       12.84       27.26     24.90 o 
 -10  -4  15       29.58       66.24     29.62 o 
  -8  -4  15       26.08       73.42     32.34 o 
  -6  -4  15       33.58       86.39     36.19 o 
  -4  -4  15       12.32       68.36     34.22 o 
 -17  -3  15       18.35       -6.07     14.25 o 
 -15  -3  15        4.36        8.01     12.72 o 
 -13  -3  15       56.07       42.84     20.48 o 
 -11  -3  15        9.56       23.55     23.60 o 
  -9  -3  15       57.33       77.01     28.95 o 
  -7  -3  15        1.65       37.80     26.18 o 
  -5  -3  15        4.08       77.10     32.97 o 
  -3  -3  15       31.67       65.38     31.47 o 
  -1  -3  15       16.75       20.58     27.39 o 
 -22  -2  15       50.92       70.49     24.02 o 
 -20  -2  15       69.10       62.81     22.84 o 
 -18  -2  15       98.47      113.63     26.70 o 
 -16  -2  15       21.60       21.05     18.32 o 
 -14  -2  15       23.09        9.48     19.56 o 
 -12  -2  15       29.94       59.70     22.77 o 
 -10  -2  15       64.07       35.89     13.93 o 
  -8  -2  15       11.19       25.55     21.75 o 
  -6  -2  15        8.69       -9.09     17.31 o 
  -4  -2  15       50.75       18.61     23.65 o 
  -2  -2  15       26.29       80.50     36.76 o 
   0  -2  15      115.40      175.87     45.53 o 
 -23  -1  15       32.75       38.04     21.47 o 
 -21  -1  15        9.57       23.20     19.65 o 
 -19  -1  15       73.73       81.19     23.51 o 
 -17  -1  15       28.62       25.20     16.44 o 
 -15  -1  15       30.01        8.43     17.77 o 
 -13  -1  15        3.55       16.60     18.03 o 
 -11  -1  15        6.49       -8.28     19.57 o 
  -9  -1  15        1.29      -10.69     10.69 o 
  -7  -1  15       12.25        5.32     14.40 o 
  -5  -1  15        5.64      -27.69     27.69 o 
  -3  -1  15       23.78       56.88     25.94 o 
  -1  -1  15       80.19       57.58     28.59 o 
   1  -1  15       14.55      -14.23     22.11 o 
 -24   0  15        8.71        7.47     18.15 o 
 -22   0  15        5.05        9.31     14.52 o 
 -20   0  15       13.25       25.83     20.52 o 
 -18   0  15       26.76       56.57     25.51 o 
 -16   0  15       17.47       38.85     21.37 o 
 -14   0  15        0.03        7.93     16.23 o 
 -12   0  15       75.04       71.08     23.89 o 
 -10   0  15       99.87      139.59     33.57 o 
  -8   0  15        4.18        4.77     17.76 o 
  -6   0  15        0.05      -12.42     12.42 o 
  -4   0  15        0.48      -10.65     36.03 o 
  -2   0  15       10.73      -24.80     26.74 o 
   0   0  15        0.63      -30.06     30.06 o 
   2   0  15       18.17        0.54     26.28 o 
 -23   1  15       32.75       26.20     19.70 o 
 -21   1  15        9.57       12.01     18.95 o 
 -19   1  15       73.70       71.05     27.98 o 
 -17   1  15       28.54       59.60     25.55 o 
 -15   1  15       30.00        0.94     17.91 o 
 -13   1  15        3.53       37.62     22.04 o 
 -11   1  15        6.47       18.25     16.26 o 
  -7   1  15       12.23        9.98     18.04 o 
  -5   1  15        5.65       -3.63     18.37 o 
  -3   1  15       23.79       -4.08     16.69 o 
 -22   2  15       50.86       41.31     24.50 o 
 -20   2  15       69.08      112.66     34.55 o 
 -18   2  15       98.50      136.41     34.64 o 
 -16   2  15       21.61       19.68     20.57 o 
 -14   2  15       23.10       27.72     18.60 o 
 -12   2  15       29.87       37.04     23.15 o 
 -10   2  15       63.97       38.12     25.44 o 
  -8   2  15       11.15        4.60     17.71 o 
  -6   2  15        8.68       14.10     20.16 o 
  -4   2  15       50.75       85.99     30.34 o 
  -2   2  15       26.33       23.16     22.25 o 
   0   2  15      115.39      166.24     42.38 o 
 -21   3  15        5.01      -13.05     16.59 o 
 -19   3  15        7.25        2.83     17.84 o 
 -17   3  15       18.37       -7.18     20.36 o 
 -15   3  15        4.39       11.04     19.24 o 
 -13   3  15       56.05       46.28     25.31 o 
 -11   3  15        9.58        0.62     19.94 o 
  -9   3  15       57.27       37.20     24.44 o 
  -7   3  15        1.65       16.21     22.19 o 
  -5   3  15        4.05        8.40     16.05 o 
  -3   3  15       31.71       -7.21     20.72 o 
  -1   3  15       16.73       27.87     23.19 o 
 -18   4  15        1.87      -23.18     23.18 o 
 -16   4  15      128.30      155.66     43.19 o 
 -14   4  15        6.17       -9.26     18.47 o 
 -12   4  15       15.80       64.19     28.96 o 
 -10   4  15       29.66       16.16     21.37 o 
  -8   4  15       26.11       44.72     24.04 o 
  -6   4  15       33.66       73.24     31.72 o 
  -4   4  15       12.32        1.25     14.77 o 
 -18  -2  16        8.07       14.60     18.42 o 
 -16  -2  16       11.29       18.26     18.01 o 
 -14  -2  16        4.18        6.88     16.14 o 
 -12  -2  16       15.41       24.39     17.94 o 
 -10  -2  16       26.78       61.10     25.48 o 
  -8  -2  16       14.54        4.91     16.45 o 
  -6  -2  16       48.66       56.45     26.97 o 
 -19  -1  16        7.94       34.77     19.45 o 
 -17  -1  16       47.85      132.62     35.08 o 
 -15  -1  16       11.73       39.16     22.32 o 
 -13  -1  16       51.52       63.66     25.75 o 
 -11  -1  16        1.96        7.55     16.93 o 
  -9  -1  16        7.95       23.50     21.23 o 
  -7  -1  16        3.09       -6.85     17.95 o 
  -5  -1  16        5.32       -7.49     20.82 o 
 -20   0  16       42.41       33.00     19.96 o 
 -18   0  16       75.40       79.85     26.16 o 
 -16   0  16       68.69       76.16     27.99 o 
 -14   0  16        5.49       -2.82     19.06 o 
 -12   0  16        4.60       12.86     16.19 o 
 -10   0  16       15.44       31.48     21.07 o 
  -8   0  16       17.23       24.57     21.95 o 
  -6   0  16       12.06       22.31     23.43 o 
  -4   0  16       29.05       -9.99     24.68 o 
 -19   1  16        7.96       12.91     19.10 o 
 -17   1  16       47.83       87.29     29.57 o 
 -15   1  16       11.72        7.47     17.40 o 
 -13   1  16       51.49       57.11     24.92 o 
 -11   1  16        1.96        3.00     14.52 o 
  -9   1  16        7.97       11.64     21.36 o 
  -7   1  16        3.09       -8.60     17.86 o 
  -5   1  16        5.33       -0.63     17.24 o 
 -18   2  16        8.06       27.88     26.42 o 
 -16   2  16       11.27        1.62     18.20 o 
 -14   2  16        4.19        5.76     20.21 o 
 -12   2  16       15.44       23.59     19.85 o 
 -10   2  16       26.80       44.46     25.35 o 
  -8   2  16       14.54       32.32     22.52 o 
  -6   2  16       48.65       26.42     21.60 o 
                                                 
